# Supplementary material for: Construction of ceRNA network based on RNA-seq for identifying prognostic lncRNA biomarkers in Perthes disease
Source: Front Genet. 2023 May 26;14:1105893. doi: 10.3389/fgene.2023.1105893 (PMC10252144; doi:10.3389/fgene.2023.1105893)
Supplement: Supplementary file 1 [file Table1.XLSX]

## Sheet: supplementary table 1
#differentially expressed genes
st_gene_id	gene_id	gene_symbol	diffexp_log2fc_TD-vs-TB	diffexp_degseq_qvalue_TD-vs-TB	diffexp_degseq_pvalue_TD-vs-TB
G9986_3709	100340638	FANCF	-0.948358	2.23e-20	6.99e-21
G9986_9708	100348923	IPO4	0.0343309	0.279861	0.220382
G9986_8841	100347720	NCAPG	-1.63307	0	0
G9986_22956	108178405	LOC108178405	-2.13867	2.71e-35	6.64e-36
G9986_9643	100348827	RFT1	-0.214332	0.00154974	0.000882425
G9986_19848	103349859	LOC103349859	-0.558821	0.212556	0.163671
G9986_26698	BGIG9986_26698	BGIG9986_26698	0.0367191	0.916066	0.901369
G9986_28963	BGIG9986_28963	BGIG9986_28963	-0.207369	0.00260909	0.00151961
G9986_10298	100349755	EGFLAM	-0.289512	0.00441791	0.00263155
G9986_4914	100342322	LOC100342322	2.89998	3.41e-124	4.25e-125
G9986_1938	100338208	FOSL1	2.24548	5.39e-13	2.01e-13
G9986_13561	100354224	MORC4	0.58961	5.17e-50	1.07e-50
G9986_11355	100351192	ARHGAP19	-1.55849	0	0
G9986_18172	103346492	LOC103346492	0.62128	0.647913	0.575314
G9986_12782	100353152	TRMT44	-0.160419	0.0531237	0.0361719
G9986_24643	BGIG9986_24643	BGIG9986_24643	1.20985	0.183362	0.138965
G9986_9967	100349288	NDUFA6	-0.37891	1.3e-16	4.42e-17
G9986_23233	108178853	LOC108178853	0.0214088	0.942412	0.931369
G9986_14744	100355854	ZBED8	-0.0631233	0.403576	0.334771
G9986_17232	100359238	TMEM100	0.285417	3.58e-05	1.82e-05
G9986_20027	103350250	LOC103350250	3.73342	1.8e-08	7.78e-09
G9986_16851	100358697	LAMTOR5	0.512051	2.19e-39	5.1e-40
G9986_5395	100342989	CUTC	-0.838482	5.06e-24	1.48e-24
G9986_11717	100351663	GREB1L	0.0548792	0.786134	0.741656
G9986_14019	100354864	FAM107A	6.15e-05	0.999542	0.999542
G9986_26141	BGIG9986_26141	BGIG9986_26141	0.588365	0.476064	0.404214
G9986_22721	108177971	EPB41L4B	1.08285	4.46e-12	1.71e-12
G9986_18200	103346542	DLEC1	-2.11207	0.0861197	0.0607567
G9986_21547	108176015	PCP4	0.624891	0.397327	0.328758
G9986_11774	100351743	LNPK	0.00569243	0.926949	0.91329
G9986_4069	100341143	LOC100341143	0.167281	0.197544	0.15078
G9986_7929	100346498	JAM3	0.324368	1.48e-22	4.44e-23
G9986_9640	100348823	ARL6IP6	-0.732202	2.73e-100	3.81e-101
G9986_11681	100351612	TACC1	-0.234093	1.49e-71	2.54e-72
G9986_22749	108178025	LOC108178025	0.326962	0.0316556	0.020865
G9986_21383	108175763	LOC108175763	-2.37511	0.158913	0.118597
G9986_9535	100348688	TCEAL2	-0.803617	0.0137424	0.00863497
G9986_14319	100355284	PLA2G15	1.66833	0	0
G9986_8459	100347202	NTN3	-0.407676	0.140801	0.103611
G9986_6813	100344943	SNAPC1	0.507073	7.99e-06	3.92e-06
G9986_5609	100343282	C2H4orf47	2.30939	3.91e-07	1.79e-07
G9986_1344	100328702	SF1	-0.552207	1.49e-161	1.57e-162
G9986_15541	100356939	NOL8	-0.393003	3.04e-17	1.02e-17
G9986_305	100008927	CCT3	-0.183927	1.7e-24	4.93e-25
G9986_5938	100343730	LOC100343730	-0.429618	4.92e-68	8.66e-69
G9986_17421	103345132	LOC103345132	0.382919	0.129187	0.0943043
G9986_13381	100353981	LOC100353981	0.356172	1.16e-22	3.49e-23
G9986_21415	108175815	LOC108175815	-0.143783	0.749569	0.700167
G9986_14455	100355465	PEX14	-0.0517696	0.417729	0.347666
G9986_14349	100355326	RPL6	-0.0852057	4.29e-28	1.17e-28
G9986_7195	100345466	CD276	1.14007	0	0
G9986_15149	100356412	DDX6	-0.0288493	0.0482949	0.0326848
G9986_8493	100347251	TRMT13	0.297543	0.000919019	0.000513586
G9986_2439	100338899	ACRBP	-1.26898	6.26e-11	2.48e-11
G9986_9580	100348748	LOC100348748	5.4157	0	0
G9986_6080	100343921	MCM10	-1.6617	7.74e-202	7.06e-203
G9986_14112	100354991	LOC100354991	0.926511	9.16e-248	7.27e-249
G9986_29318	BGIG9986_29318	BGIG9986_29318	-1.20518	0.327606	0.262732
G9986_359	100008986	LOC100008986	-1.24363	4.48e-12	1.72e-12
G9986_26606	BGIG9986_26606	BGIG9986_26606	-0.37082	1.2e-06	5.63e-07
G9986_7367	100345708	RAMP2	-0.130587	0.00872278	0.00536334
G9986_15144	100356404	WBP2NL	-1.72303	1.46e-08	6.28e-09
G9986_17812	103345859	KBTBD11	0.372583	0.0134397	0.00843595
G9986_7612	100346059	MGAT4B	0.322361	2.41e-61	4.51e-62
G9986_10079	100349445	TMEM255A	0.342048	7.71e-06	3.78e-06
G9986_13159	100353656	LOC100353656	-0.557783	1.53e-16	5.21e-17
G9986_2393	100338834	C15H4orf33	0.620376	2.14e-09	8.94e-10
G9986_28788	BGIG9986_28788	BGIG9986_28788	-0.861528	0.000798317	0.000443443
G9986_5751	100343470	NACAD	1.54243	6.78e-17	2.29e-17
G9986_7792	100346301	NENF	-0.106667	0.0593259	0.0407202
G9986_21106	103352513	DHRS3	0.321609	7.44e-05	3.85e-05
G9986_3792	100340753	DNAJC15	0.182974	0.0111798	0.00695222
G9986_3475	100340330	MCM9	-0.250103	3.01e-08	1.32e-08
G9986_19399	103348897	CCL20	3.73342	4.03e-12	1.54e-12
G9986_6045	100343872	LOC100343872	-0.408068	1.24e-35	3.02e-36
G9986_7446	100345810	UNC13B	0.0627071	0.130804	0.0955442
G9986_4549	100341827	CLIC2	-1.12394	1.43e-300	9.93e-302
G9986_6033	100343858	FAM32A	-0.282032	5.9e-12	2.27e-12
G9986_15675	100357126	FBN2	0.763825	0	0
G9986_2267	100338650	LOC100338650	-1.79015	0.35372	0.28782
G9986_3485	100340340	RPP30	-0.101963	0.147167	0.108725
G9986_3415	100340247	VAMP4	0.975648	2.19e-32	5.61e-33
G9986_887	100009573	IGF2R	1.46101	0	0
G9986_4689	100342015	LOC100342015	0.00399258	0.981458	0.977608
G9986_13072	100353546	ITGB5	0.787744	0	0
G9986_490	100009127	F3	0.40128	0.00457948	0.00273216
G9986_12477	100352722	NOTCH3	0.612442	0	0
G9986_4883	100342279	HAO1	-0.375109	0.618616	0.546002
G9986_13955	100354765	ARL14EPL	0.379779	0.704004	0.64231
G9986_3059	100339772	LOC100339772	-0.083376	0.749882	0.700516
G9986_13932	100354737	EVI5L	0.155514	0.00181781	0.00104165
G9986_1402	100328781	LENG8	-0.692805	3.62e-271	2.71e-272
G9986_16996	100358910	RBMX	-0.427867	1.11e-91	1.63e-92
G9986_14389	100355380	LOC100355380	1.80588	8.65e-128	1.06e-128
G9986_7116	100345360	SUPV3L1	0.0975805	0.0754685	0.0527452
G9986_18322	103346818	LOC103346818	3.20985	0.0353056	0.0234217
G9986_8596	100347385	SLC38A10	0.459592	1.16e-62	2.13e-63
G9986_28522	BGIG9986_28522	BGIG9986_28522	-4.11207	0.0155213	0.00983271
G9986_18694	103347447	LOC103347447	0.210769	0.000796035	0.000442095
G9986_19208	103348470	CCL17	1.79482	0.0683432	0.047315
G9986_6212	100344091	LOC100344091	-0.376486	7.73e-06	3.79e-06
G9986_7535	100345943	SAYSD1	0.0816329	0.360659	0.294999
G9986_7360	100345698	LOC100345698	-1.79015	0.0267755	0.0174659
G9986_16054	100357621	GUCY1A2	4.10602	3.86e-46	8.33e-47
G9986_15724	100357191	CAAP1	-0.146532	0.0428204	0.0287321
G9986_11802	100351784	PTPN21	0.128423	4.05e-05	2.06e-05
G9986_21310	108175671	LOC108175671	1.01721	4.16e-11	1.64e-11
G9986_6429	100344401	TMEM237	0.766033	9.97e-31	2.61e-31
G9986_7030	100345247	SLC1A3	-0.127659	0.00305623	0.00179095
G9986_3618	100340509	NPHP3	0.204044	3.86e-05	1.96e-05
G9986_13817	100354591	TAPT1	-0.528358	3.18e-49	6.66e-50
G9986_17367	103345020	LOC103345020	0.209854	0.918507	0.900838
G9986_10141	100349532	TDP1	-1.01314	5.18e-104	7.11e-105
G9986_14380	100355368	PTPRN	-0.0531805	0.939554	0.927883
G9986_11658	100351586	DNAJB6	-0.249142	4.16e-14	1.51e-14
G9986_8545	100347321	DHX29	0.0426843	0.231445	0.179299
G9986_11154	100350921	MUL1	0.0979083	0.0253804	0.0165093
G9986_8540	100347314	A2ML1	4.79482	1.67e-05	8.36e-06
G9986_7486	100345873	BTAF1	-0.210899	6.82e-23	2.04e-23
G9986_3535	100340400	GP9	-3.52317	4.11e-287	2.94e-288
G9986_4864	100342247	TBL2	0.157255	3.04e-07	1.39e-07
G9986_527	100009165	VWF	1.48688	0	0
G9986_3012	100339714	KCNIP1	2.37978	1.16e-07	5.18e-08
G9986_7348	100345683	LOC100345683	-1.74698	0	0
G9986_6907	100345074	ZMYM2	0.339479	1.27e-54	2.51e-55
G9986_26671	BGIG9986_26671	BGIG9986_26671	1.20985	0.46489	0.392949
G9986_7741	100346231	FKBP10	0.834282	0	0
G9986_18374	103346910	LOC103346910	0.858886	0.05005	0.0340085
G9986_2486	100338967	HTRA2	0.0415435	0.273653	0.214956
G9986_19966	103350123	LOC103350123	2.79482	0.0930921	0.0662867
G9986_17313	100533109	AKAP2	0.316478	2.47e-39	5.76e-40
G9986_6302	100344221	NUP93	-0.571646	3.05e-81	4.83e-82
G9986_22967	108178419	LOC108178419	0.209854	0.918507	0.900838
G9986_16078	100357657	SLC50A1	0.479867	3.11e-10	1.26e-10
G9986_4097	100341185	AKIRIN1	0.620774	1.21e-32	3.09e-33
G9986_10588	100350176	ELOVL1	-0.275067	1.2e-16	4.08e-17
G9986_21485	108175931	LOC108175931	-0.790146	0.329288	0.264487
G9986_24468	BGIG9986_24468	BGIG9986_24468	-0.451431	0.271158	0.212805
G9986_12169	100352290	ACADS	-0.117621	0.00154605	0.00088017
G9986_14362	100355346	RRP8	-0.440081	2.32e-18	7.6e-19
G9986_18629	103347355	LOC103347355	-0.270186	0.00519396	0.00311549
G9986_28321	BGIG9986_28321	BGIG9986_28321	-0.698399	4.11e-06	1.98e-06
G9986_8034	100346633	LOC100346633	-1.36462	6.14e-24	1.8e-24
G9986_1907	100338169	COG2	0.484212	3.81e-40	8.79e-41
G9986_13184	100353688	KMT2C	-0.648753	0	0
G9986_17265	100359286	EPHB4	0.483887	1.4e-78	2.26e-79
G9986_25979	BGIG9986_25979	BGIG9986_25979	0.209854	0.918507	0.900838
G9986_19408	103348917	FZD7	0.413123	1.52e-15	5.3e-16
G9986_1368	100328731	EIF4ENIF1	-0.441553	1.8e-32	4.62e-33
G9986_18222	103346579	LOC103346579	-0.375109	0.773728	0.727403
G9986_8253	100346925	ZIK1	0.171098	0.0580677	0.0398099
G9986_27178	BGIG9986_27178	BGIG9986_27178	-0.386203	1.11e-06	5.22e-07
G9986_4375	100341569	ALG5	0.380292	1.18e-19	3.76e-20
G9986_198	100008814	ARG1	5.32921	0	0
G9986_19188	103348439	LOC103348439	0.531782	0.576847	0.504306
G9986_9110	100348091	LOC100348091	0.199706	0.115008	0.0833467
G9986_14303	100355265	SPTBN2	0.840369	2.29e-17	7.66e-18
G9986_259	100008877	KCNB2	0.25595	0.230948	0.178867
G9986_14911	100356081	IL33	0.432246	0.426176	0.35549
G9986_23258	108178884	LOC108178884	-0.288539	0.0450003	0.0303012
G9986_10139	100349530	SP6	-0.685177	0.000607705	0.000334751
G9986_6348	100344281	ZFAND5	0.438392	8.85e-90	1.32e-90
G9986_22999	108178473	LOC108178473	-0.159079	0.0527897	0.0359365
G9986_4327	100341502	UVSSA	-0.0358525	0.511488	0.438845
G9986_11939	100351979	MAP11	-1.3211	0	0
G9986_14174	100355082	LOC100355082	0.787213	0.0134391	0.00843493
G9986_14857	100356012	LOC100356012	1.51717	0	0
G9986_4665	100341981	PPP6C	-0.301998	9.99e-33	2.55e-33
G9986_5891	100343670	CD34	-0.0200985	0.541012	0.467277
G9986_9497	100348637	ENPP2	0.706118	0	0
G9986_16611	100358388	CD40LG	-2.14378	2.16e-08	9.37e-09
G9986_6870	100345024	ITM2A	1.8388	0	0
G9986_12180	100352303	AGBL1	0.315207	0.339202	0.273542
G9986_1282	100328613	LOC100328613	-0.608699	0.00341352	0.00200933
G9986_21992	108176667	LOC108176667	-1.25963	0.0215755	0.0139014
G9986_15938	100357469	TATDN1	0.403594	0.000185573	9.83e-05
G9986_6753	100344860	BRWD3	-0.293465	1.59e-15	5.54e-16
G9986_2972	100339654	TIPRL	-0.210341	1.49e-10	5.98e-11
G9986_3822	100340796	IDH2	-0.533296	0	0
G9986_13441	100354066	RAB35	-0.303404	1.52e-22	4.57e-23
G9986_15805	100357295	RNF103	-0.0488057	0.13062	0.0953902
G9986_14219	100355147	SFRP5	0.0887904	0.153203	0.113847
G9986_16571	100358333	LOC100358333	0.810246	0.00494016	0.0029558
G9986_29656	BGIG9986_29656	BGIG9986_29656	-0.262398	1.29e-16	4.37e-17
G9986_21272	108175595	LOC108175595	0.209854	0.841613	0.803202
G9986_22912	108178282	LOC108178282	0.737101	0.0692616	0.048024
G9986_14809	100355942	TMEM243	-0.169735	0.0225566	0.0145817
G9986_27144	BGIG9986_27144	BGIG9986_27144	0.0399289	0.953743	0.944941
G9986_16233	100357878	LOC100357878	-0.658043	9.35e-05	4.87e-05
G9986_16946	100358828	AXL	0.15984	2.36e-12	8.98e-13
G9986_11034	100350771	LOC100350771	1.06142	0.0062786	0.00380082
G9986_25952	BGIG9986_25952	BGIG9986_25952	-0.441684	3.28e-15	1.15e-15
G9986_9409	100348505	ST8SIA6	0.347357	0.577012	0.504174
G9986_19023	103348109	LOC103348109	-3.11207	0.0306494	0.0201516
G9986_9296	100348343	PDK2	-0.387197	8.03e-16	2.78e-16
G9986_10027	100349373	PIH1D2	0.794816	0.00695238	0.00422811
G9986_7641	100346096	LOC100346096	0.332597	0.78952	0.745446
G9986_8918	100347822	TTC39C	-0.15938	0.0209412	0.0134658
G9986_18943	103347945	LOC103347945	-2.37511	0.158913	0.118597
G9986_12806	100353186	ZBTB48	-0.282152	1.62e-06	7.64e-07
G9986_15874	100357388	PIGN	0.118796	0.00395239	0.00234094
G9986_8156	100346788	PRRT2	-0.256464	0.196649	0.150078
G9986_1798	100338026	TOP3A	-0.474123	2.01e-82	3.16e-83
G9986_10407	100349910	SLC9A5	-0.133034	0.133962	0.0980527
G9986_19304	103348667	RNF148	-0.131183	0.792462	0.748941
G9986_19211	103348483	LOC103348483	-3.08654	6.96e-19	2.25e-19
G9986_16362	100358053	ANKRD31	-1.70504	1.38e-112	1.81e-113
G9986_9117	100348105	PRELID3B	0.0145976	0.814633	0.773008
G9986_14834	100355982	SUN3	-2.37511	0.0110532	0.00686768
G9986_16777	100358602	CEBPA	-0.209997	1.16e-12	4.38e-13
G9986_9650	100348838	C13H1orf43	0.0483508	0.143706	0.106031
G9986_16162	100357781	POMT1	0.00603037	0.924468	0.910613
G9986_27763	BGIG9986_27763	BGIG9986_27763	2.20985	0.0896487	0.0635079
G9986_13802	100354570	AGPAT5	-0.168866	3.34e-07	1.53e-07
G9986_9740	100348963	ARHGAP42	0.615519	4.12e-65	7.43e-66
G9986_10581	100350167	KCNQ5	0.389576	3.88e-11	1.53e-11
G9986_17451	103345199	ZNF768	0.00695107	0.915427	0.894433
G9986_12620	100352923	FHOD3	-0.535258	1.65e-67	2.92e-68
G9986_21971	108176644	LOC108176644	-0.537759	0.0314506	0.0207187
G9986_12625	100352929	FAM184A	-1.23577	2.17e-11	8.49e-12
G9986_610	100009259	LOC100009259	4.97658	6.92e-41	1.58e-41
G9986_4444	100341658	PSMC4	-0.21237	6.9e-15	2.45e-15
G9986_3210	100339968	AFAP1L1	0.242275	0.00319187	0.00187445
G9986_6789	100344911	SOCS6	-0.248214	4.11e-15	1.45e-15
G9986_9468	100348593	UNC119	0.0276505	0.699743	0.636047
G9986_14781	100355901	NFAM1	-1.29062	0	0
G9986_13557	100354219	ABCA8	0.113237	0.0102657	0.00636162
G9986_12053	100352135	PACSIN3	0.545133	6.1e-25	1.75e-25
G9986_12358	100352556	STX2	-0.104106	0.00181881	0.00104231
G9986_22197	108176998	LOC108176998	-0.790146	0.747608	0.693203
G9986_26847	BGIG9986_26847	BGIG9986_26847	-0.56319	3.05e-15	1.07e-15
G9986_14012	100354854	DTD1	-0.0804692	0.201997	0.154504
G9986_22018	108176701	LOC108176701	-2.247	2.12e-24	6.16e-25
G9986_28795	BGIG9986_28795	BGIG9986_28795	-2.72989	3.19e-88	4.82e-89
G9986_27805	BGIG9986_27805	BGIG9986_27805	-0.790146	0.648079	0.576896
G9986_12454	100352693	KIF5B	0.339857	2.55e-73	4.29e-74
G9986_6457	100344439	LOC100344439	-3.34367	2.67e-23	7.93e-24
G9986_27613	BGIG9986_27613	BGIG9986_27613	-0.205184	0.898113	0.872616
G9986_11170	100350943	CABP1	-1.06578	0.00103461	0.000580057
G9986_25215	BGIG9986_25215	BGIG9986_25215	0.209854	0.88947	0.860125
G9986_4347	100341526	MANF	0.36199	6.95e-30	1.84e-30
G9986_18607	103347321	MRPL21	0.677459	0.000867524	0.000483761
G9986_658	100009314	PROS1	-0.014391	0.693479	0.629655
G9986_12344	100352540	AMER1	-0.166377	5.32e-05	2.73e-05
G9986_4544	100341816	PLBD2	1.15721	0	0
G9986_28653	BGIG9986_28653	BGIG9986_28653	-0.68391	0.407087	0.337949
G9986_9049	100348004	GTPBP8	0.311137	0.0242412	0.0157329
G9986_5583	100343244	COIL	-0.0989496	0.15295	0.113636
G9986_11972	100352033	DHX40	0.0770901	0.00708075	0.00431027
G9986_2743	100339329	RPL34	0.252188	3.36e-13	1.25e-13
G9986_2571	100339093	EIF2S1	0.07974	0.029544	0.019384
G9986_20528	103351365	LOC103351365	-1.03807	0.0452086	0.0304483
G9986_10621	100350226	ATG13	-0.387481	1.07e-63	1.95e-64
G9986_15637	100357075	SERINC1	0.592931	0	0
G9986_6679	100344761	RGS6	-3.65522	6.04e-15	2.14e-15
G9986_2679	100339243	TULP4	-0.463493	8.06e-92	1.19e-92
G9986_13055	100353522	ZNF425	-0.358945	7.06e-08	3.14e-08
G9986_9432	100348538	MYPOP	0.249382	0.161954	0.121286
G9986_22750	108178030	XPA	-0.588867	2.33e-08	1.01e-08
G9986_16208	100357845	LOC100357845	-0.277491	9.4e-12	3.64e-12
G9986_12644	100352966	FEN1	-1.40963	1.48e-298	1.03e-299
G9986_7942	100346513	C1H11orf49	0.0664289	0.542936	0.46913
G9986_10745	100350398	SHISA9	-0.790146	0.747608	0.693203
G9986_13240	100353779	YAE1	0.510575	2.29e-06	1.09e-06
G9986_7028	100345245	SNX13	0.416914	2.95e-71	5.04e-72
G9986_7670	100346134	VCPKMT	-0.333101	0.0121496	0.0075816
G9986_11597	100351506	MDC1	-0.725045	1.18e-198	1.09e-199
G9986_9138	100348134	ZNF341	-0.556427	8.36e-12	3.23e-12
G9986_17272	100359295	LOC100359295	-0.361688	0.00727762	0.00443597
G9986_4449	100341664	CLPB	-0.171891	1.06e-06	4.96e-07
G9986_2221	100338582	EVA1C	0.217348	0.102083	0.0733686
G9986_6097	100343944	TOMM5	0.362764	1.74e-16	5.91e-17
G9986_2481	100338959	TTLL1	0.297317	1.42e-10	5.71e-11
G9986_5679	100343382	SLC6A7	0.234516	0.175275	0.132029
G9986_4809	100342176	HEPACAM	0.794816	0.669248	0.601478
G9986_1973	100338250	CMTM7	-0.0921089	0.041134	0.0275323
G9986_3349	100340156	BNIP5	1.29165	8.69e-07	4.05e-07
G9986_20940	103352191	LOC103352191	0.258763	0.300568	0.237972
G9986_15078	100356314	COPS2	0.332823	1.27e-25	3.59e-26
G9986_2059	100338359	BDKRB2	1.77279	1.72e-19	5.48e-20
G9986_7371	100345715	RPS7	0.00416543	0.72235	0.662663
G9986_24815	BGIG9986_24815	BGIG9986_24815	-0.581199	0.501182	0.428314
G9986_18459	103347064	SFT2D1	-0.226951	0.00371473	0.00219327
G9986_22047	108176740	LOC108176740	0.801214	0.153197	0.113834
G9986_13883	100354678	PAH	-1.27557	0.161967	0.121362
G9986_6051	100343881	LOC100343881	-0.746011	0.397642	0.329128
G9986_20650	103351597	MILR1	0.300212	0.000451898	0.000246062
G9986_23194	108178804	LOC108178804	-3.5975	0.00577613	0.00348183
G9986_5622	100343301	TMEM140	-0.590088	5.77e-44	1.27e-44
G9986_6070	100343907	CCDC167	-0.672555	5.33e-16	1.84e-16
G9986_22305	108177147	LOC108177147	-0.720184	7.89e-06	3.87e-06
G9986_27469	BGIG9986_27469	BGIG9986_27469	-0.790146	0.747608	0.693203
G9986_21535	108176002	RNF114	-0.0541931	0.0308312	0.0202874
G9986_15432	100356793	SUPT5H	-0.0463708	0.021681	0.0139775
G9986_13291	100353853	BTNL3	-0.205184	0.856746	0.820618
G9986_15709	100357170	STXBP1	-0.00813622	0.870886	0.837819
G9986_2091	100338399	PLXND1	0.572855	0	0
G9986_18346	103346850	LOC103346850	-0.172394	0.263548	0.206342
G9986_10717	100350354	TRO	0.260787	4.35e-08	1.91e-08
G9986_12551	100352830	RBMS2	0.527827	1.79e-60	3.38e-61
G9986_16247	100357898	PDLIM7	0.159676	2.7e-09	1.13e-09
G9986_9970	100349291	NIPSNAP2	-0.0266298	0.543241	0.469421
G9986_22172	108176921	LOC108176921	-3.30837	1.57e-05	7.81e-06
G9986_18433	103347021	LOC103347021	0.270372	0.575844	0.503068
G9986_7922	100346489	SYNE2	-0.729824	2.94e-272	2.19e-273
G9986_26535	BGIG9986_26535	BGIG9986_26535	0.00340299	0.994701	0.993976
G9986_7444	100345808	HCAR1	-1.93534	6.14e-27	1.7e-27
G9986_29295	BGIG9986_29295	BGIG9986_29295	-0.956093	3.44e-18	1.13e-18
G9986_24612	BGIG9986_24612	BGIG9986_24612	-0.790146	0.747608	0.693203
G9986_13053	100353520	CCP110	-1.69545	0	0
G9986_12494	100352745	LOC100352745	0.0377634	0.68213	0.616332
G9986_11364	100351204	TEX45	-2.37511	0.158913	0.118597
G9986_6599	100344651	SPATS2L	0.71226	3.02e-126	3.73e-127
G9986_21581	108176054	LOC108176054	-2.16242	6.77e-45	1.48e-45
G9986_11072	100350815	TXNL4B	-0.258234	0.0079229	0.00484682
G9986_11688	100351624	DMRTA1	-0.0897064	0.871998	0.839699
G9986_14194	100355113	TTC1	-0.194818	8.58e-05	4.46e-05
G9986_12796	100353173	E2F3	-0.969179	2.37e-168	2.43e-169
G9986_5096	100342576	DLX4	1.67193	1.21e-71	2.06e-72
G9986_4150	100341259	SEZ6L2	0.394278	0.495533	0.422751
G9986_6824	100344960	MLANA	2.48996	0	0
G9986_26693	BGIG9986_26693	BGIG9986_26693	-0.600296	4.63e-62	8.6e-63
G9986_21076	103352467	LOC103352467	-0.532988	0.104009	0.074811
G9986_16568	100358329	KDM3A	0.0337716	0.373807	0.306956
G9986_20581	103351469	BORCS6	-0.0607937	0.669023	0.603009
G9986_6157	100344018	LIMK1	0.969974	1.5e-145	1.69e-146
G9986_6552	100344572	DSC2	1.92135	1.84e-52	3.72e-53
G9986_22578	108177639	LOC108177639	0.139465	0.756815	0.707754
G9986_3342	100340147	RAB43	-0.410424	2.85e-22	8.63e-23
G9986_2373	100338806	INSYN2B	0.663572	0.0596149	0.040941
G9986_3575	100340450	LRP11	-0.57494	1.4e-14	5e-15
G9986_14616	100355685	LOC100355685	-0.620221	0.438357	0.367028
G9986_9588	100348758	LOC100348758	-0.000424742	0.994737	0.994086
G9986_15553	100356957	E2F1	-1.44634	1.19e-186	1.15e-187
G9986_3394	100340219	ATAD2B	-0.858788	8.23e-254	6.42e-255
G9986_10315	100349779	NUSAP1	-1.76937	0	0
G9986_22105	108176819	LOC108176819	0.66559	0.392252	0.323463
G9986_19032	103348125	LOC103348125	-1.30472	0.0845706	0.0595278
G9986_10695	100350324	RBBP6	-0.381259	6.26e-60	1.19e-60
G9986_12934	100353358	MAD2L1BP	-1.27468	6.08e-121	7.7e-122
G9986_12042	100352123	SPIN1	0.211221	9.23e-34	2.32e-34
G9986_7970	100346552	CMTM6	0.563325	3.28e-136	3.85e-137
G9986_22564	108177624	LOC108177624	-0.553107	0.170172	0.127864
G9986_16291	100357952	UPP1	-1.75286	0	0
G9986_22905	108178274	LOC108178274	-1.96007	0.025395	0.0165219
G9986_19474	103349059	LOC103349059	0.531782	0.699311	0.636815
G9986_11208	100350990	RBFOX2	0.337639	2.58e-54	5.13e-55
G9986_10415	100349921	RPS18	0.549389	4.42e-05	2.26e-05
G9986_27052	BGIG9986_27052	BGIG9986_27052	-3.5975	0.00577613	0.00348183
G9986_9674	100348872	LOC100348872	0.343386	4.61e-24	1.35e-24
G9986_21677	108176189	RAB20	0.814716	0.0135293	0.00849496
G9986_17335	103344944	P2RY2	-0.878114	2.44e-66	4.35e-67
G9986_11046	100350786	EML3	0.363063	1.15e-49	2.39e-50
G9986_341	100008966	PRKCD	-0.712714	1.1e-121	1.39e-122
G9986_13630	100354320	CDCA8	-1.91174	1.29e-291	9.1e-293
G9986_9100	100348076	LOC100348076	0.652797	0.0273908	0.0179065
G9986_11182	100350959	LOC100350959	-0.790146	0.747608	0.693203
G9986_19330	103348723	CCDC71L	0.0387791	0.423651	0.353064
G9986_29009	BGIG9986_29009	BGIG9986_29009	-0.790146	0.502664	0.430098
G9986_4261	100341409	SLC17A9	0.0752819	0.0884681	0.0625337
G9986_18794	103347593	LOC103347593	-1.76759	1.47e-39	3.42e-40
G9986_27215	BGIG9986_27215	BGIG9986_27215	-0.829623	2.28e-08	9.92e-09
G9986_21162	108175394	LOC108175394	-1.68739	7.92e-145	8.94e-146
G9986_16381	100358081	DSTN	-0.107545	5.31e-26	1.49e-26
G9986_10560	100350140	CYTH2	-0.0348986	0.455498	0.383041
G9986_16602	100358374	GPR33	-0.712144	0.168172	0.126248
G9986_2139	100338473	CLK4	-0.386122	5.05e-11	1.99e-11
G9986_3925	100340945	HK1	-0.521761	5e-282	3.64e-283
G9986_16121	100357718	ARL14EP	0.380674	3.79e-18	1.25e-18
G9986_4352	100341536	PMF1	-1.39434	2.63e-117	3.39e-118
G9986_361	100008988	CD63	1.31323	0	0
G9986_28548	BGIG9986_28548	BGIG9986_28548	-0.909291	3.41e-15	1.2e-15
G9986_4783	100342140	RFC4	-0.921706	1.25e-39	2.9e-40
G9986_17944	103346153	MAJIN	0.669285	0.462253	0.38943
G9986_7435	100345798	LOC100345798	-0.790146	0.747608	0.693203
G9986_11527	100351410	PUDP	-2.55568	0.000201327	0.00010685
G9986_8149	100346780	CD248	4.29589	0	0
G9986_11603	100351513	SLAMF1	-0.790146	2.91e-08	1.27e-08
G9986_15834	100357331	ASTN1	1.59452	7.1e-07	3.29e-07
G9986_12300	100352481	NWD2	-6.03807	2.65e-07	1.2e-07
G9986_24796	BGIG9986_24796	BGIG9986_24796	0.794816	0.533717	0.460144
G9986_28033	BGIG9986_28033	BGIG9986_28033	0.084323	0.918854	0.904482
G9986_5791	100343523	LOC100343523	1.45778	3.39e-05	1.72e-05
G9986_22097	108176809	LOC108176809	1.56035	0.000394399	0.000213683
G9986_5634	100343320	PRPF38B	-0.324864	4.68e-17	1.57e-17
G9986_7152	100345409	IL7	-0.151885	0.415333	0.345568
G9986_2054	100338354	ACSBG1	-0.539823	0.00982937	0.00607885
G9986_191	100008806	EGFR	0.756208	1.83e-93	2.66e-94
G9986_4266	100341415	RNF19A	0.0914107	0.000650086	0.000358816
G9986_16462	100358189	TP53BP1	0.28467	4.82e-28	1.31e-28
G9986_5850	100343614	RNF144A	-0.571228	2.44e-199	2.26e-200
G9986_5898	100343677	SLC35B1	0.0282496	0.405565	0.336523
G9986_9508	100348652	ST8SIA3	2.16405	0.000566704	0.000311453
G9986_6106	100343957	SLC9A2	-2.90012	0	0
G9986_9351	100348418	INAFM2	-0.655686	5.19e-16	1.79e-16
G9986_4294	100341457	SRGN	-1.60876	0	0
G9986_11217	100351005	PLK2	0.410732	1.57e-18	5.11e-19
G9986_20795	103351899	LOC103351899	-2.7659	1.36e-13	4.99e-14
G9986_9727	100348948	WDR62	-1.52489	2.42e-275	1.79e-276
G9986_3307	100340101	CST7	-1.30273	3.17e-25	9.04e-26
G9986_13363	100353961	GAS2L2	-0.112074	0.909868	0.888087
G9986_14611	100355678	CWC15	0.0833414	0.127668	0.0931253
G9986_11383	100351226	STIM2	0.212902	1.87e-09	7.77e-10
G9986_11031	100350767	PCDH18	0.040059	0.0634587	0.043726
G9986_21438	108175846	LOC108175846	-1.88968	0.0042506	0.0025259
G9986_11548	100351440	EXOC5	0.0593622	0.00397377	0.0023542
G9986_15094	100356340	FGF21	-0.205184	0.898113	0.872616
G9986_1022	100144332	ADIPOR1	-1.10353	0	0
G9986_21288	108175619	LOC108175619	0.631318	0.0484992	0.0328584
G9986_12386	100352599	NKX6-1	-0.446192	0.28864	0.227926
G9986_28837	BGIG9986_28837	BGIG9986_28837	-0.109215	0.690408	0.626242
G9986_20592	103351481	C19H17orf107	0.347357	0.577012	0.504174
G9986_1267	100328572	NEB	-0.56544	3.37e-06	1.62e-06
G9986_24635	BGIG9986_24635	BGIG9986_24635	1.01721	0.394695	0.325896
G9986_18550	103347229	RNPEPL1	0.0454453	0.4476	0.375477
G9986_20996	103352311	LOC103352311	0.084323	0.892995	0.865241
G9986_18122	103346416	LOC103346416	0.944794	0.202146	0.154639
G9986_21838	108176464	LOC108176464	-2.11207	0.0861197	0.0607567
G9986_3797	100340759	PNISR	-0.476433	1.86e-66	3.32e-67
G9986_13264	100353815	LOC100353815	0.181285	0.517335	0.444329
G9986_7314	100345634	MAN2A2	0.308333	9.34e-53	1.88e-53
G9986_10301	100349758	TNFRSF21	-0.0340498	0.174717	0.131583
G9986_5827	100343579	TENT5B	2.97539	4.37e-10	1.78e-10
G9986_331	100008954	RHOC	0.845684	3.08e-221	2.64e-222
G9986_15525	100356920	VPS37C	-0.179463	4.28e-05	2.19e-05
G9986_18236	103346609	LOC103346609	0.511023	0.124565	0.090724
G9986_13079	100353556	CCNJ	0.17515	0.0213657	0.0137517
G9986_12948	100353377	ANGPT2	0.477404	1.74e-13	6.4e-14
G9986_2631	100339175	PPRC1	-0.422442	8.13e-74	1.36e-74
G9986_2834	100339448	PLEKHB1	-0.370735	1.34e-07	6.01e-08
G9986_12693	100353037	HEG1	0.00411398	0.854588	0.817369
G9986_16536	100358282	LMOD1	1.59318	1.02e-15	3.53e-16
G9986_1407	100328786	HOXA6	0.0399289	0.829357	0.789107
G9986_21392	108175774	NELFA	-0.436509	0.00882177	0.00542554
G9986_4115	100341210	UXT	-0.23259	0.000869445	0.000484964
G9986_15267	100356569	LOC100356569	-0.0887417	0.0890994	0.0630695
G9986_15302	100356620	VIRMA	0.24563	4.45e-37	1.06e-37
G9986_7851	100346390	TJP1	0.278542	2.73e-47	5.83e-48
G9986_8974	100347894	TSNAXIP1	-0.205184	0.744213	0.694509
G9986_17042	100358974	TGM7	-0.0739391	0.899666	0.875731
G9986_2172	100338516	AQP9	-0.862678	9.24e-32	2.39e-32
G9986_10844	100350531	SERPINB9	0.375578	1.05e-15	3.65e-16
G9986_16152	100357769	RGS10	0.809424	1.75e-108	2.34e-109
G9986_9190	100348203	LOC100348203	0.331051	4.65e-08	2.05e-08
G9986_8708	100347529	ELF4	-0.586759	3.03e-79	4.87e-80
G9986_9728	100348949	AKAP8L	-0.613926	4.46e-58	8.58e-59
G9986_8697	100347515	RAB29	-0.034998	0.49279	0.419903
G9986_20540	103351398	LOC103351398	0.209854	0.370637	0.304185
G9986_3217	100339977	RBL2	-0.000155616	0.99546	0.994859
G9986_12670	100353005	TMEM64	0.244124	5.61e-07	2.59e-07
G9986_22885	108178245	LOC108178245	0.472888	0.0272735	0.0178216
G9986_16341	100358024	SUV39H2	-0.931136	3.65e-53	7.31e-54
G9986_14153	100355054	SLC9C2	-1.32066	0.000320572	0.000172498
G9986_26585	BGIG9986_26585	BGIG9986_26585	0.316769	0.563708	0.489673
G9986_5820	100343570	RETREG1	0.986318	3.24e-78	5.25e-79
G9986_11662	100351590	ADAMTS1	1.62794	0	0
G9986_15768	100357249	UTP3	-0.0457579	0.520981	0.447775
G9986_3490	100340346	ETFDH	0.0561775	0.085085	0.0599284
G9986_8993	100347920	SLC45A3	-0.890525	2.98e-72	5.04e-73
G9986_15799	100357287	BCAM	-0.840843	5.45e-83	8.53e-84
G9986_17957	103346175	TMEM106C	-0.338767	0.0980219	0.0701938
G9986_17273	100359296	THOC7	0.0277151	0.74477	0.685515
G9986_6748	100344854	VPS53	-0.531013	3.05e-66	5.46e-67
G9986_14582	100355643	LOC100355643	0.286475	0.0985706	0.0706313
G9986_11543	100351433	FAM171A1	-0.17773	7.3e-07	3.38e-07
G9986_28415	BGIG9986_28415	BGIG9986_28415	-0.283186	0.410544	0.341284
G9986_13732	100354467	RPL27	0.0330419	0.24526	0.191037
G9986_2707	100339283	DMRT2	2.91029	3.67e-06	1.76e-06
G9986_8114	100346726	LOC100346726	-1.59338	3.42e-122	4.3e-123
G9986_25514	BGIG9986_25514	BGIG9986_25514	-0.1486	0.737808	0.678439
G9986_3320	100340120	BIRC3	0.356654	9.67e-33	2.47e-33
G9986_9107	100348087	POLR2B	-0.0961818	2.11e-05	1.06e-05
G9986_9752	100348980	IL22	-1.79015	0.35372	0.28782
G9986_20029	103350262	LOC103350262	0.864638	1.13e-18	3.68e-19
G9986_8511	100347274	UTP14A	0.116673	0.0191068	0.0122267
G9986_29084	BGIG9986_29084	BGIG9986_29084	-0.613268	0.0138736	0.00872504
G9986_18274	103346711	LOC103346711	0.469518	0.151377	0.112375
G9986_3444	100340288	DKC1	-0.672967	1.47e-59	2.8e-60
G9986_3145	100339882	GABRA4	0.527336	7.84e-06	3.84e-06
G9986_1077	100302677	NUMA1	-0.173911	4.8e-38	1.13e-38
G9986_5312	100342869	YIPF4	0.664553	4.16e-88	6.29e-89
G9986_348	100008975	S100A11	0.225464	2.77e-37	6.6e-38
G9986_1353	100328715	FRS3	-0.248046	0.0166394	0.0105866
G9986_12325	100352514	LOC100352514	-0.161699	1.95e-05	9.75e-06
G9986_20450	103351182	LOC103351182	-0.044719	0.905103	0.882229
G9986_25398	BGIG9986_25398	BGIG9986_25398	-0.559493	9.51e-05	4.95e-05
G9986_4995	100342435	TPX2	-1.66538	0	0
G9986_3968	100341006	LOC100341006	0.0273585	0.517728	0.444693
G9986_9804	100349062	MTHFD2	-0.400949	1.83e-70	3.15e-71
G9986_9393	100348480	BICD1	0.799486	3.32e-69	5.78e-70
G9986_19326	103348715	LOC103348715	1.66929	0.0990847	0.071067
G9986_8882	100347776	MAGIX	-1.60088	1.02e-23	2.98e-24
G9986_5135	100342630	CCDC122	0.155406	0.483043	0.410698
G9986_15364	100356699	MPV17L	-0.261452	0.328672	0.263835
G9986_14390	100355381	MRPS18A	-0.300169	2.4e-09	1e-09
G9986_16197	100357833	SGPP2	-3.92122	1.26e-114	1.64e-115
G9986_18458	103347060	LOC103347060	-0.817627	0.00516624	0.00309782
G9986_11118	100350870	LOC100350870	-0.0845609	0.147388	0.108903
G9986_12542	100352815	MOCS3	0.0534247	0.455556	0.383135
G9986_10615	100350217	S1PR5	2.12739	2.79e-07	1.27e-07
G9986_13995	100354828	SNX20	-0.535069	2.3e-23	6.82e-24
G9986_7998	100346587	LOC100346587	0.00133362	0.984379	0.981062
G9986_2249	100338622	PHF21B	-2.37511	0.158913	0.118597
G9986_19730	103349617	LOC103349617	-1.11207	0.132389	0.0967985
G9986_22525	108177492	LOC108177492	0.116744	0.825216	0.78498
G9986_7001	100345208	EFHD2	0.133768	9.53e-15	3.4e-15
G9986_21302	108175661	LOC108175661	-0.790146	0.747608	0.693203
G9986_5319	100342878	CHRM2	4.60217	6.83e-05	3.53e-05
G9986_12280	100352455	SDC4	1.74912	0	0
G9986_10671	100350296	DYRK1A	-0.629717	6.91e-247	5.49e-248
G9986_20158	103350567	LOC103350567	0.559447	0.131693	0.0962662
G9986_4192	100341321	TCF25	-0.12874	2.55e-12	9.71e-13
G9986_5002	100342442	COBLL1	0.0143902	0.743813	0.693986
G9986_3944	100340969	LOC100340969	0.365973	0.790332	0.746292
G9986_970	100101609	ST14	-2.14009	1.08e-41	2.46e-42
G9986_14006	100354843	PLPPR2	0.540499	0.0093431	0.00576308
G9986_3196	100339953	MAP2K3	-1.40576	0	0
G9986_10522	100350078	RBM43	0.367734	0.0105047	0.00651396
G9986_17240	100359248	MCCC2	-0.121532	0.0303485	0.0199363
G9986_5393	100342986	CHRNA7	0.735923	0.0256498	0.0166961
G9986_13838	100354620	LOC100354620	-1.05318	0.0214944	0.0138432
G9986_16309	100357978	LOC100357978	-0.385326	2.62e-59	4.99e-60
G9986_10730	100350377	LOC100350377	-0.225362	0.807853	0.765844
G9986_9199	100348215	SUPT7L	-0.455401	7.3e-11	2.9e-11
G9986_20402	103351093	LOC103351093	-0.375109	0.773728	0.727403
G9986_29478	BGIG9986_29478	BGIG9986_29478	-0.465211	1.68e-06	7.95e-07
G9986_17927	103346109	VSTM1	-3.78062	4.72e-167	4.87e-168
G9986_3836	100340815	COL9A3	0.813417	0	0
G9986_22575	108177636	LOC108177636	-0.638143	0.214318	0.165179
G9986_4533	100341803	PLXDC2	1.13715	0	0
G9986_70	100008671	SCTR	-3.15938	1.32e-08	5.69e-09
G9986_20004	103350196	LOC103350196	0.00126724	0.997373	0.997047
G9986_5374	100342957	IQCK	-0.790146	0.3621	0.296587
G9986_4580	100341872	RPL7L1	-0.0884155	6.97e-06	3.41e-06
G9986_12807	100353188	ST6GAL1	-0.0755875	0.00358445	0.00211364
G9986_1639	100337818	ABCA4	0.336611	0.0625979	0.0431234
G9986_14642	100355720	RHOV	-0.735698	0.0834217	0.0586562
G9986_28053	BGIG9986_28053	BGIG9986_28053	-0.0897064	0.908633	0.886265
G9986_9388	100348473	POLR3B	-0.291902	5.35e-11	2.12e-11
G9986_18184	103346512	LOC103346512	2.46382	8.75e-06	4.3e-06
G9986_7048	100345271	NUMB	-0.363851	6.38e-47	1.37e-47
G9986_22664	108177749	LOC108177749	1.53178	0.316833	0.25277
G9986_4070	100341144	ART5	0.347357	0.15755	0.117243
G9986_3339	100340143	TBR1	0.209854	0.918507	0.900838
G9986_11137	100350895	TBC1D31	-0.716146	1.05e-32	2.69e-33
G9986_13989	100354817	SRRM4	-0.375109	0.773728	0.727403
G9986_9485	100348621	SIK3	-0.158972	4.87e-11	1.92e-11
G9986_2513	100339005	STMN1	-1.64927	0	0
G9986_15884	100357402	HORMAD1	3.66929	0.00819138	0.00502239
G9986_8051	100346652	LOC100346652	1.27702	0.126287	0.0920666
G9986_18804	103347605	LOC103347605	-0.144623	0.145094	0.107091
G9986_561	100009204	SELL	-2.93221	0	0
G9986_2076	100338378	LOC100338378	-1.17205	2.69e-87	4.09e-88
G9986_10231	100349667	LOC100349667	-0.193962	0.498263	0.425518
G9986_4159	100341271	IL20RA	-0.275573	0.74942	0.690643
G9986_18501	103347152	LOC103347152	1.87888	0.180063	0.136288
G9986_7454	100345820	EDC3	-0.275516	9.15e-14	3.35e-14
G9986_12986	100353428	LOC100353428	-2.19454	1.91e-08	8.29e-09
G9986_19982	103350155	LOC103350155	1.69528	7.4e-05	3.83e-05
G9986_2100	100338412	KCNK16	-1.52711	0.0148084	0.00934947
G9986_28994	BGIG9986_28994	BGIG9986_28994	1.17689	6.48e-26	1.82e-26
G9986_19083	103348233	TMEM74B	0.588365	0.300726	0.23815
G9986_19751	103349659	LOC103349659	0.209854	0.918507	0.900838
G9986_11591	100351497	RBM26	-0.358464	1.25e-24	3.63e-25
G9986_8354	100347054	FMNL2	0.822099	5e-142	5.71e-143
G9986_516	100009154	ACO1	1.0714	0	0
G9986_7159	100345417	AOX2	-2.5975	1.92e-09	8e-10
G9986_8678	100347490	NETO1	-1.20518	0.0376889	0.0250965
G9986_20769	103351861	CXHXorf65	0.209854	0.88947	0.860125
G9986_20493	103351303	LOC103351303	0.563769	0.351957	0.285368
G9986_12571	100352854	DUSP27	0.521315	0.00487885	0.00291666
G9986_4959	100342385	EPB41L2	0.154026	4.58e-14	1.66e-14
G9986_19782	103349718	LST1	1.03438	1.01e-37	2.4e-38
G9986_19252	103348557	LOC103348557	0.078745	0.870087	0.837006
G9986_8182	100346821	CPSF2	-0.363503	1.17e-33	2.95e-34
G9986_10093	100349463	LRRC74B	1.43225	0.0960878	0.068688
G9986_5494	100343120	LOC100343120	-2.11207	0.0861197	0.0607567
G9986_15852	100357354	TFAP2E	3.37978	0.0216742	0.0139796
G9986_10097	100349467	VASP	-0.95206	0	0
G9986_17049	100358981	HDAC5	0.0337106	0.147003	0.108596
G9986_10399	100349897	LOC100349897	-0.790146	0.747608	0.693203
G9986_19606	103349317	LOC103349317	-1.07965	0.024913	0.0161858
G9986_3045	100339754	TAF3	-0.504744	1.03e-23	3.02e-24
G9986_11602	100351512	GBX1	1.49526	0.00291011	0.00170298
G9986_10918	100350615	ZBTB5	-0.386883	7.23e-12	2.79e-12
G9986_16790	100358619	MRPS36	0.0720447	0.435779	0.36418
G9986_10801	100350478	WWP1	0.420026	3.55e-72	6.01e-73
G9986_22355	108177235	LOC108177235	-0.262555	4.52e-15	1.6e-15
G9986_22113	108176828	LOC108176828	0.231549	0.500747	0.427917
G9986_6123	100343978	ANKH	0.288987	9.27e-111	1.23e-111
G9986_7421	100345782	USP6NL	-0.407119	3.48e-24	1.02e-24
G9986_21513	108175976	LOC108175976	0.80148	6.11e-10	2.5e-10
G9986_16810	100358647	ARHGEF6	-0.431868	2.38e-104	3.26e-105
G9986_20126	103350471	LOC103350471	-0.496415	0.058356	0.0400222
G9986_9055	100348016	MORN4	0.365904	0.000484677	0.000264959
G9986_16883	100358736	SPATA48	-0.346046	0.115257	0.0835507
G9986_6249	100344144	PIK3CG	-1.67993	0	0
G9986_19662	103349436	LOC103349436	-0.527112	0.610556	0.537937
G9986_18486	103347121	AGRN	0.433575	0.00151744	0.000862889
G9986_7076	100345307	NDUFS6	-0.0710777	0.471886	0.400192
G9986_7560	100345983	MEFV	-0.157878	0.743858	0.694066
G9986_18476	103347101	LOC103347101	-0.102956	0.17064	0.128246
G9986_12309	100352493	ACSM5	0.0193984	0.699523	0.637571
G9986_21541	108176009	RPS6KA2	-1.41719	2.62e-36	6.33e-37
G9986_13980	100354804	LOC100354804	1.5077	2.54e-08	1.11e-08
G9986_1524	100328946	CYP4A6	-0.790146	0.747608	0.693203
G9986_18142	103346445	SOX18	0.222735	0.0689206	0.0477772
G9986_14626	100355700	SLC35B3	0.251738	0.00024618	0.000131422
G9986_19573	103349249	LOC103349249	0.557777	0.306288	0.24334
G9986_12362	100352565	RFC1	0.290595	1.15e-29	3.05e-30
G9986_20359	103351000	LOC103351000	-0.735698	0.0120153	0.00749656
G9986_22834	108178172	LOC108178172	-1.28522	4.19e-17	1.41e-17
G9986_8819	100347688	MLEC	0.0830935	7.4e-14	2.7e-14
G9986_4381	100341578	HINFP	-0.90826	7.66e-68	1.35e-68
G9986_29155	BGIG9986_29155	BGIG9986_29155	-0.597501	0.205407	0.157506
G9986_23174	108178778	LOC108178778	0.531782	0.356471	0.291071
G9986_15317	100356639	DNAI3	2.66929	0.00106592	0.000598038
G9986_1413	100328795	ZPR1	0.376715	1.36e-20	4.26e-21
G9986_9342	100348406	EIF2B3	-0.136221	0.0393722	0.0262719
G9986_9478	100348607	PGER1	3.21454	6e-91	8.89e-92
G9986_2545	100339055	LOC100339055	-0.831621	3.27e-08	1.43e-08
G9986_18980	103348024	LOC103348024	-2.61327	2.72e-10	1.1e-10
G9986_27351	BGIG9986_27351	BGIG9986_27351	-0.647476	0.208346	0.159875
G9986_22815	108178134	LOC108178134	-1.16866	2.91e-06	1.39e-06
G9986_9209	100348229	FGD4	-0.4844	1.1e-30	2.88e-31
G9986_13926	100354731	CRYBA4	2.36443	2.91e-20	9.16e-21
G9986_21243	108175495	LOC108175495	-0.375109	0.773728	0.727403
G9986_14556	100355606	KIF3C	0.0954615	0.0203849	0.0130866
G9986_6105	100343956	OCIAD2	0.65562	8.56e-43	1.92e-43
G9986_13114	100353601	WASF3	-0.788839	1.74e-38	4.08e-39
G9986_13704	100354428	AOX4	-3.42517	0	0
G9986_19731	103349618	LOC103349618	2.37978	0.0577866	0.0395881
G9986_28085	BGIG9986_28085	BGIG9986_28085	1.37978	0.0216617	0.0139803
G9986_13349	100353943	NCAM2	0.335385	0.134162	0.0982535
G9986_12084	100352175	OTUD3	-0.230803	4.52e-14	1.64e-14
G9986_4694	100342022	CD74	0.370727	0	0
G9986_22480	108177436	LOC108177436	-0.375109	0.773728	0.727403
G9986_19681	103349473	LOC103349473	-0.394217	0.428932	0.358155
G9986_1882	100338133	MSRB3	0.825853	5.2e-140	5.99e-141
G9986_9799	100349052	DENND1C	-0.740929	1.62e-67	2.86e-68
G9986_8477	100347232	PLBD1	-2.27049	0	0
G9986_19110	103348283	LOC103348283	0.194424	0.502838	0.429931
G9986_6854	100345002	DENND2C	-0.638548	1.73e-34	4.3e-35
G9986_2272	100338658	HIVEP1	-0.143098	3.03e-05	1.54e-05
G9986_12679	100353017	ATF7IP	-0.456824	2.24e-181	2.21e-182
G9986_6219	100344104	RAP2C	0.348556	4.33e-14	1.57e-14
G9986_23123	108178662	LOC108178662	-0.557348	1.99e-16	6.79e-17
G9986_10860	100350549	PUS1	0.010256	0.892831	0.865261
G9986_11532	100351416	LOC100351416	-1.40849	2.86e-56	5.57e-57
G9986_13019	100353471	LSM1	0.114034	0.0811747	0.0569783
G9986_3497	100340353	RASGRF1	-1.56775	2.56e-07	1.17e-07
G9986_7138	100345386	MYO15B	0.400797	0.0177558	0.0113237
G9986_12915	100353331	NSUN7	3.37978	0.000911372	0.000509266
G9986_28868	BGIG9986_28868	BGIG9986_28868	-0.4725	4.5e-06	2.17e-06
G9986_8088	100346694	TMCO6	0.119008	0.17602	0.132794
G9986_5422	100343021	D2HGDH	0.17652	0.00165339	0.000943526
G9986_17918	103346088	LOC103346088	-0.459673	4.56e-05	2.33e-05
G9986_11957	100352010	PFDN6	0.0580484	0.408176	0.339038
G9986_3373	100340184	USP11	-0.0325034	0.427479	0.356748
G9986_20640	103351580	LOC103351580	0.280243	0.353364	0.286739
G9986_5594	100343259	LNX1	0.749935	1.65e-20	5.18e-21
G9986_15976	100357518	TMEM63C	2.14083	3.83e-69	6.67e-70
G9986_15001	100356207	UBE4B	-0.428543	1.46e-111	1.92e-112
G9986_6584	100344624	MRPL58	-0.136962	0.0134055	0.00841247
G9986_6053	100343884	RPS14	-0.207163	9.38e-94	1.36e-94
G9986_6481	100344473	EXOC4	-0.363042	1.54e-52	3.11e-53
G9986_6819	100344953	LOC100344953	-0.468218	0.686195	0.62104
G9986_14682	100355769	C2H2orf42	-0.231215	0.00107861	0.000605215
G9986_8100	100346710	TMCC1	-0.0678744	0.095821	0.068478
G9986_502	100009139	PPP2R2B	-0.313708	0.48694	0.414599
G9986_17538	103345364	LOC103345364	-0.375109	0.00291383	0.00170545
G9986_16596	100358366	USP1	-0.810725	7.2e-186	6.97e-187
G9986_15594	100357019	HR	0.464668	8.97e-07	4.18e-07
G9986_11841	100351840	ATP5PB	0.23916	1.17e-29	3.11e-30
G9986_12502	100352759	ICA1L	-2.20518	3.58e-14	1.29e-14
G9986_10876	100350568	SDHAF3	0.209854	0.0162079	0.0102958
G9986_20049	103350312	TAS1R2	2.37978	0.00597268	0.00360872
G9986_6365	100344303	FAM13B	-0.063902	0.0266314	0.0173645
G9986_6471	100344462	POMC	0.683785	0.0051849	0.00310979
G9986_20478	103351269	LOC103351269	0.100625	0.744074	0.684612
G9986_20652	103351602	LOC103351602	2.32731	1.09e-49	2.27e-50
G9986_17066	100359008	FBH1	0.0533038	0.0582106	0.0399166
G9986_15487	100356867	MORN2	0.794816	0.30585	0.24287
G9986_4659	100341974	FUT8	0.210153	2.19e-09	9.15e-10
G9986_9904	100349209	LOC100349209	2.36636	0.000732597	0.000405832
G9986_15226	100356520	RAC2	-1.41011	0	0
G9986_1606	100337775	C2CD2L	-0.880196	3.2e-167	3.3e-168
G9986_13702	100354426	CALCRL	0.564578	2.78e-44	6.12e-45
G9986_1862	100338110	TDRD7	0.185069	6.24e-06	3.04e-06
G9986_27702	BGIG9986_27702	BGIG9986_27702	-0.205184	0.856746	0.820618
G9986_22704	108177949	LOC108177949	-0.205184	0.635758	0.563195
G9986_9006	100347936	DIAPH2	0.404533	9.34e-55	1.85e-55
G9986_11867	100351877	CACNG6	-1.01254	0.0961454	0.0687461
G9986_3807	100340773	SKIDA1	-0.635636	0.000849095	0.000472758
G9986_28479	BGIG9986_28479	BGIG9986_28479	-1.00427	0.0146963	0.00927129
G9986_20331	103350960	CAPN8	-3.11207	0.0306494	0.0201516
G9986_13495	100354139	SETD1A	-0.742647	1.58e-125	1.95e-126
G9986_1007	100126567	ST7	-0.221311	6.55e-08	2.91e-08
G9986_6463	100344449	UBAP2	-0.401752	7.6e-80	1.22e-80
G9986_3466	100340318	LIG4	0.229912	0.000326379	0.00017573
G9986_451	100009088	TNF	0.201342	0.336473	0.271087
G9986_17835	103345897	LOC103345897	1.66929	0.0990847	0.071067
G9986_14765	100355881	TP63	-0.577152	0.00105531	0.000591982
G9986_29372	BGIG9986_29372	BGIG9986_29372	-0.396277	4.41e-11	1.74e-11
G9986_11758	100351722	ARFGAP2	-0.32777	1e-34	2.49e-35
G9986_11497	100351373	PAX5	-0.979659	1.73e-36	4.17e-37
G9986_13317	100353892	ZFPL1	0.240881	4.69e-06	2.27e-06
G9986_8753	100347598	COL1A1	0.0439175	0	0
G9986_1567	100337726	WDFY1	1.26155	0	0
G9986_16456	100358179	SFN	1.20985	0.287571	0.226995
G9986_16742	100358556	USP27X	0.60895	3.76e-07	1.72e-07
G9986_7281	100345590	MBD2	-0.151603	3.32e-05	1.69e-05
G9986_10871	100350562	RSBN1L	-0.4288	7.01e-31	1.83e-31
G9986_2446	100338908	PHACTR1	0.971894	4.61e-237	3.74e-238
G9986_2969	100339650	CD83	3.10983	0	0
G9986_8386	100347097	SH3BP4	0.697881	4.94e-45	1.08e-45
G9986_9889	100349190	GADD45GIP1	-0.152486	0.100124	0.0719002
G9986_19160	103348393	TOMM22	-0.339513	2.64e-10	1.07e-10
G9986_8225	100346886	LAMA3	0.294488	2.03e-08	8.8e-09
G9986_21577	108176047	LOC108176047	-0.337374	2.22e-06	1.05e-06
G9986_7975	100346561	LOC100346561	0.171977	6.68e-95	9.66e-96
G9986_9711	100348927	LDB3	-1.39587	0.000379682	0.000205365
G9986_4972	100342406	RASGEF1C	-0.628683	0.000131435	6.9e-05
G9986_18094	103346374	LOC103346374	0.613804	0.251175	0.196062
G9986_12447	100352684	ERRFI1	1.49043	0	0
G9986_3501	100340357	VRK1	-1.44858	1.38e-130	1.66e-131
G9986_2684	100339250	PAQR7	-0.471227	4.39e-27	1.21e-27
G9986_659	100009315	ADCY5	-0.930194	7.84e-42	1.77e-42
G9986_9934	100349246	LOC100349246	-1.74157	0	0
G9986_1629	100337803	KIF15	-2.06703	0	0
G9986_14530	100355567	MAP10	-0.0568964	0.493954	0.421118
G9986_9838	100349114	ESS2	-0.0822274	0.323267	0.258773
G9986_15765	100357246	JAM2	1.08921	7.92e-193	7.48e-194
G9986_9864	100349154	DDX43	-0.295381	0.524266	0.451047
G9986_5404	100342999	CAV3	0.209854	0.713314	0.653243
G9986_14689	100355780	OGFOD1	0.557895	7.46e-25	2.14e-25
G9986_12831	100353223	UBE4A	-0.0648521	0.00044325	0.000241197
G9986_16973	100358873	IRAG2	-2.16119	6.62e-262	5.05e-263
G9986_11982	100352047	ZSCAN25	-0.265907	5.28e-05	2.71e-05
G9986_27549	BGIG9986_27549	BGIG9986_27549	-0.670834	5.28e-46	1.14e-46
G9986_17235	100359242	HEPH	1.62489	0.0483365	0.0327251
G9986_8371	100347081	SLK	-0.333868	2.37e-46	5.12e-47
G9986_9872	100349167	LOC100349167	-0.886402	1.03e-05	5.07e-06
G9986_17193	100359189	CBX4	0.418755	2.67e-06	1.27e-06
G9986_17006	100358924	UBE2I	0.0428333	0.302618	0.239747
G9986_21048	103352409	LOC103352409	-0.620221	0.258306	0.202063
G9986_20471	103351259	LOC103351259	-1.14923	1.1e-08	4.71e-09
G9986_27460	BGIG9986_27460	BGIG9986_27460	-1.35086	5.33e-06	2.59e-06
G9986_16920	100358794	PGK2	-1.79015	0.35372	0.28782
G9986_6687	100344771	CREM	1.22066	2.18e-44	4.78e-45
G9986_12173	100352294	HCRTR1	0.432246	0.705016	0.644084
G9986_21447	108175862	LOC108175862	1.20985	0.46489	0.392949
G9986_12336	100352530	ALDH18A1	0.262306	4.8e-48	1.02e-48
G9986_5959	100343761	TMEM265	-0.754813	5.89e-05	3.03e-05
G9986_13221	100353743	GRTP1	-0.380755	0.139487	0.102538
G9986_18378	103346920	RNF212	-0.242214	1.38e-05	6.87e-06
G9986_9048	100348001	LOC100348001	-0.790146	0.747608	0.693203
G9986_8835	100347713	QPCTL	-0.0297286	0.353535	0.28695
G9986_23115	108178652	LOC108178652	-0.230005	0.0651093	0.0449321
G9986_10635	100350244	IRF5	0.667929	3.46e-187	3.34e-188
G9986_16443	100358165	ZFYVE16	0.841706	0	0
G9986_15565	100356976	C4A	1.62276	0	0
G9986_1556	100337712	LOC100337712	-0.0728299	0.0612793	0.0421256
G9986_8053	100346654	ACADVL	-0.165853	2.26e-10	9.13e-11
G9986_10542	100350109	SYAP1	0.491867	7.46e-26	2.1e-26
G9986_10793	100350469	SEL1L3	-1.09968	1.11e-285	7.97e-287
G9986_15503	100356893	MYOM3	-3.69245	1.6e-255	1.24e-256
G9986_12216	100352353	BECN1	-0.313604	2.87e-31	7.46e-32
G9986_2951	100339625	LOC100339625	0.392686	4.5e-08	1.99e-08
G9986_10332	100349801	ZFYVE28	0.76978	2.29e-18	7.49e-19
G9986_9252	100348286	LOC100348286	-0.165708	0.0195973	0.0125602
G9986_2186	100338532	LOC100338532	0.512713	0.363787	0.298289
G9986_14201	100355122	C1QTNF9	-0.50064	0.502612	0.43042
G9986_7285	100345596	ARMC2	0.639955	5.74e-06	2.79e-06
G9986_11839	100351837	MPIG6B	-4.29055	0	0
G9986_7832	100346359	DZANK1	0.586002	0.0171051	0.010895
G9986_867	100009552	PODXL	0.241891	5.21e-16	1.8e-16
G9986_4658	100341973	CCDC43	0.0275073	0.739631	0.680301
G9986_26876	BGIG9986_26876	BGIG9986_26876	-0.443799	0.582149	0.509746
G9986_15161	100356429	LGR4	-0.0592777	0.0396796	0.026489
G9986_1916	100338179	TNS4	-1.37511	0.349163	0.282575
G9986_3984	100341027	CCDC58	0.213626	0.109891	0.0794063
G9986_2572	100339094	MLH3	-0.485748	8.25e-25	2.37e-25
G9986_29019	BGIG9986_29019	BGIG9986_29019	-0.792983	0.443669	0.371956
G9986_2763	100339351	ETFA	0.100938	0.00740766	0.00451821
G9986_28954	BGIG9986_28954	BGIG9986_28954	-2.5975	0.0189502	0.0121193
G9986_11231	100351022	PHLDB2	-0.266932	5.41e-18	1.78e-18
G9986_20733	103351778	LOC103351778	0.610392	0.0746118	0.0520921
G9986_7174	100345435	BCAS2	0.287946	1.01e-06	4.71e-07
G9986_12094	100352187	PLEKHA6	-0.805777	1.65e-17	5.49e-18
G9986_11098	100350846	TUBG1	-0.689185	2.29e-85	3.52e-86
G9986_652	100009305	ALCAM	1.99695	0	0
G9986_17938	103346142	NTRK3	-0.648127	0.0180892	0.0115405
G9986_13933	100354738	SLC15A4	0.0342942	0.529181	0.455568
G9986_406	100009037	CDKN1B	-1.11971	6.5e-248	5.16e-249
G9986_3870	100340857	TNKS2	0.318328	5.62e-62	1.04e-62
G9986_2977	100339660	MED12L	-2.76131	0	0
G9986_18264	103346697	LOC103346697	-0.109764	0.196128	0.149631
G9986_13612	100354298	TMEM41A	0.505003	9.19e-09	3.93e-09
G9986_15917	100357441	TAS2R4	-0.375109	0.773728	0.727403
G9986_18498	103347148	LOC103347148	-1.5975	0.014969	0.00946551
G9986_17108	100359070	SYNPO2L	-0.0531805	0.890718	0.862407
G9986_12979	100353414	KIZ	-0.306983	1.37e-05	6.8e-06
G9986_7080	100345312	LOC100345312	1.13205	0.502557	0.430323
G9986_19453	103349012	LOC103349012	-3.64813	1.39e-24	4.02e-25
G9986_14346	100355323	ZNF286A	-0.018818	0.755937	0.706667
G9986_3127	100339858	TMED3	0.320238	2.18e-101	3.03e-102
G9986_7418	100345779	LOC100345779	-0.919429	1.15e-42	2.57e-43
G9986_17531	103345356	LOC103345356	0.493647	0.184172	0.139796
G9986_16552	100358305	CCDC97	-0.363437	5.73e-22	1.74e-22
G9986_25382	BGIG9986_25382	BGIG9986_25382	-0.427576	0.289878	0.229013
G9986_14674	100355759	ILK	-0.44343	2.56e-124	3.19e-125
G9986_11049	100350789	ASB13	0.782695	2.74e-58	5.26e-59
G9986_23040	108178533	LOC108178533	-2.9755	5.31e-33	1.35e-33
G9986_19457	103349020	LOC103349020	-0.790146	0.747608	0.693203
G9986_17219	100359222	MCL1	0.821185	0	0
G9986_19284	103348619	LOC103348619	-0.403123	0.230966	0.178899
G9986_17569	103345414	LOC103345414	2.79482	0.0930921	0.0662867
G9986_27663	BGIG9986_27663	BGIG9986_27663	-1.37511	0.0250311	0.0162713
G9986_19496	103349105	LOC103349105	-0.527112	0.610556	0.537937
G9986_15356	100356690	TCN1	-3.29587	0	0
G9986_16326	100358003	POLM	-0.612109	1.84e-08	7.97e-09
G9986_18903	103347862	CCDC192	0.209854	0.88947	0.860125
G9986_20518	103351350	VSIR	-1.50444	0	0
G9986_21336	108175707	LOC108175707	0.49936	0.142778	0.105249
G9986_10338	100349809	KCTD21	-0.522963	1.9e-30	4.99e-31
G9986_5749	100343468	LOC100343468	1.66442	9.82e-11	3.91e-11
G9986_22610	108177680	LOC108177680	-1.37511	0.349163	0.282575
G9986_14518	100355549	CROT	-0.00304636	0.934627	0.921983
G9986_2126	100338455	OSTF1	0.0665951	0.0944392	0.067424
G9986_20735	103351780	LOC103351780	1.53178	0.316833	0.25277
G9986_20308	103350915	EDARADD	-1.17202	1.2e-09	4.95e-10
G9986_18896	103347849	LOC103347849	-0.790146	0.648079	0.576896
G9986_5569	100343225	LOC100343225	-0.319614	0.531984	0.458169
G9986_4406	100341607	ZNF384	-0.309602	4.48e-23	1.34e-23
G9986_19341	103348741	LOC103348741	-1.05318	0.277669	0.218452
G9986_11520	100351402	C5H16orf70	-0.320661	2.16e-11	8.44e-12
G9986_14639	100355717	NUCKS1	-0.671612	0	0
G9986_22252	108177081	LOC108177081	0.347357	0.700067	0.636711
G9986_15283	100356593	NDUFA4L2	1.57657	0	0
G9986_19590	103349284	LOC103349284	0.411488	0.839392	0.800259
G9986_4080	100341160	LOC100341160	-1.58103	0	0
G9986_18162	103346477	LOC103346477	1.01721	0.21381	0.164728
G9986_22473	108177425	LOC108177425	1.46619	0.0020261	0.00116661
G9986_2552	100339065	LOC100339065	0.0221726	0.62911	0.55634
G9986_12434	100352665	IPO5	0.0691698	1.59e-06	7.51e-07
G9986_6506	100344512	LPAR4	0.41351	4.83e-10	1.97e-10
G9986_17682	103345602	LOC103345602	-0.941829	1.59e-08	6.86e-09
G9986_12077	100352168	NDUFS2	0.0807615	5.1e-05	2.62e-05
G9986_7668	100346131	CMTM5	1.11674	0.00325316	0.00191142
G9986_21783	108176373	LOC108176373	2.32533	0.000999544	0.000559893
G9986_2415	100338868	UBE3B	-0.218724	5.05e-29	1.35e-29
G9986_22735	108177989	LOC108177989	1.20985	0.0534251	0.0363892
G9986_22486	108177443	LOC108177443	-0.337634	0.499495	0.426759
G9986_2160	100338497	BEND5	-0.0811949	0.639667	0.566963
G9986_14491	100355515	RIC8A	0.0387644	0.252527	0.197181
G9986_17723	103345670	ZNF213	-0.163435	0.0785543	0.0550204
G9986_23139	108178714	LOC108178714	-0.45894	0.228318	0.176636
G9986_7904	100346463	KCNK17	-2.21844	1.95e-66	3.48e-67
G9986_18972	103348007	GPRIN1	-2.90562	6.36e-07	2.94e-07
G9986_1854	100338099	LOC100338099	0.136922	0.00329349	0.00193628
G9986_10902	100350595	PABPC5	0.456494	0.000311519	0.000167541
G9986_1811	100338043	LOC100338043	-0.768679	8.87e-27	2.46e-27
G9986_968	100101607	MMP24	-0.942149	0.193458	0.147371
G9986_6810	100344940	PSMC3IP	-2.17517	7.54e-107	1.02e-107
G9986_7366	100345706	ZNF280D	0.0535245	0.142509	0.10504
G9986_3357	100340164	MROH7	-1.23715	8.26e-22	2.52e-22
G9986_11126	100350881	STRA6	0.716207	2.12e-07	9.61e-08
G9986_16404	100358111	ARMC4	-0.83127	2.97e-05	1.5e-05
G9986_930	100101556	CAMK2G	-0.0973833	0.0672163	0.0464673
G9986_18746	103347529	LOC103347529	-2.85761	7.48e-44	1.65e-44
G9986_18666	103347411	NAPRT	-0.35894	0.00429699	0.00255607
G9986_25614	BGIG9986_25614	BGIG9986_25614	-1.79015	0.35372	0.28782
G9986_11977	100352041	YRDC	0.306009	6.49e-07	3e-07
G9986_18861	103347712	LOC103347712	-1.79015	0.35372	0.28782
G9986_18853	103347699	LOC103347699	-0.122721	0.817924	0.776707
G9986_6197	100344072	SCML4	-2.54503	2.33e-06	1.11e-06
G9986_2460	100338926	DENND1B	0.489879	5.96e-22	1.82e-22
G9986_3917	100340930	EAF1	-0.0266722	0.497085	0.424437
G9986_22870	108178222	LOC108178222	-1.96664	2.78e-24	8.08e-25
G9986_12920	100353339	YIF1B	-0.331948	8.03e-29	2.16e-29
G9986_13751	100354496	SOX10	0.192548	0.816274	0.774976
G9986_11677	100351607	ZRSR2	-0.544145	2.03e-07	9.2e-08
G9986_27122	BGIG9986_27122	BGIG9986_27122	2.66929	0.0234836	0.0152181
G9986_17229	100359234	LIPJ	0.550278	0.0102521	0.00635212
G9986_20333	103350963	NRIP3	1.1432	6.64e-24	1.94e-24
G9986_5063	100342520	MYADML2	-2.79015	0.0702594	0.0488236
G9986_29604	BGIG9986_29604	BGIG9986_29604	-0.583695	0.34219	0.276132
G9986_10810	100350488	GPR19	-2.10743	2.3e-284	1.66e-285
G9986_4810	100342178	FAM234A	0.635478	5.58e-112	7.34e-113
G9986_7703	100346177	QDPR	0.238507	0.000409885	0.000222382
G9986_17866	103345961	LOC103345961	-3.83572	0	0
G9986_27844	BGIG9986_27844	BGIG9986_27844	1.20985	0.183362	0.138965
G9986_22372	108177265	LOC108177265	-1.79015	0.35372	0.28782
G9986_4774	100342127	NFE2L3	1.57909	0.00595312	0.00359541
G9986_14718	100355817	CDKN3	0.0963195	0.159081	0.118975
G9986_19359	103348788	LOC103348788	-0.23433	0.253078	0.197649
G9986_8643	100347448	FBXL12	0.122232	0.0245463	0.0159359
G9986_18465	103347076	LOC103347076	-3.81714	0	0
G9986_17715	103345660	LOC103345660	-0.282915	0.802261	0.759493
G9986_3597	100340483	LOC100340483	0.964372	0	0
G9986_5831	100343588	OXA1L	-0.160195	3.05e-06	1.46e-06
G9986_6866	100345019	LOC100345019	0.875391	0	0
G9986_7911	100346470	AP4B1	-0.189495	0.000536725	0.000294222
G9986_25906	BGIG9986_25906	BGIG9986_25906	-1.65539	0.000904038	0.000505077
G9986_16935	100358813	YWHAE	0.153157	6.32e-31	1.65e-31
G9986_5885	100343662	GBA	0.869771	4.22e-170	4.31e-171
G9986_12667	100352999	IFITM5	-1.37511	0.349163	0.282575
G9986_3673	100340588	PPIE	-0.222784	1.39e-07	6.25e-08
G9986_16968	100358865	KIFC3	0.352987	6.1e-20	1.93e-20
G9986_22988	108178458	LOC108178458	-0.205184	0.898113	0.872616
G9986_15208	100356495	LOC100356495	-4.37511	0.00665649	0.00404163
G9986_17110	100359073	TLCD3A	-0.425509	1.94e-25	5.51e-26
G9986_6288	100344198	DCAF12	-1.51612	0	0
G9986_16929	100358805	DIP2A	0.16602	4.57e-15	1.61e-15
G9986_16448	100358171	GUCA2A	-2.70088	1.93e-20	6.05e-21
G9986_945	100101581	MLNR	1.20985	0.46489	0.392949
G9986_18555	103347240	LOC103347240	0.00390215	0.921364	0.900744
G9986_26839	BGIG9986_26839	BGIG9986_26839	-1.79015	0.35372	0.28782
G9986_9396	100348484	MAP3K1	-0.300231	1.01e-34	2.5e-35
G9986_11331	100351158	GPC5	-1.52397	3.36e-16	1.15e-16
G9986_8945	100347859	GLTP	-0.100992	0.0576954	0.0395024
G9986_5087	100342564	SEC31A	0.376137	2.48e-183	2.43e-184
G9986_1364	100328727	GDF9	0.217271	0.259829	0.2033
G9986_17762	103345733	BICRA	-0.659161	3.95e-25	1.13e-25
G9986_14264	100355207	EPM2A	0.12579	0.292084	0.230815
G9986_2408	100338854	IFNGR2	0.837382	1.29e-147	1.44e-148
G9986_21402	108175794	LOC108175794	5.982	2.19e-11	8.57e-12
G9986_28857	BGIG9986_28857	BGIG9986_28857	-0.0657806	0.83968	0.800618
G9986_1386	100328760	ATP6AP1	1.06018	0	0
G9986_798	100009478	HSD17B1	-0.0848894	0.789415	0.745307
G9986_11198	100350977	TBC1D19	0.516297	1.33e-07	5.99e-08
G9986_13215	100353732	OASL	0.453014	6.1e-07	2.82e-07
G9986_2242	100338611	ZNF263	-0.503922	1.24e-28	3.35e-29
G9986_26566	BGIG9986_26566	BGIG9986_26566	-0.74238	6.75e-09	2.87e-09
G9986_7145	100345400	MTERF4	-0.187715	0.0167967	0.0106909
G9986_14798	100355923	MRPL16	0.247007	1.52e-05	7.56e-06
G9986_6504	100344510	PPIL2	-0.402172	2.87e-35	7.04e-36
G9986_18064	103346332	LOC103346332	-0.465532	3.35e-18	1.1e-18
G9986_20051	103350319	LOC103350319	0.963875	0.267485	0.209653
G9986_879	100009564	SCNN1B	-0.462852	0.00325538	0.00191305
G9986_5916	100343704	OCIAD1	0.338178	6.4e-38	1.51e-38
G9986_3585	100340468	TRAPPC2	-0.0400531	0.663674	0.594283
G9986_5070	100342534	LOC100342534	-0.342138	0.397213	0.328534
G9986_12594	100352888	CDK20	-0.270368	0.000670001	0.000370111
G9986_11277	100351084	ABCC5	0.935197	3.25e-265	2.46e-266
G9986_11081	100350826	GOLPH3	0.389532	1.04e-81	1.65e-82
G9986_19439	103348991	LOC103348991	-1.05318	0.00432501	0.00257426
G9986_20016	103350226	LOC103350226	-1.52711	0.176729	0.133476
G9986_14566	100355620	ZNF717	0.588365	2.89e-05	1.46e-05
G9986_16283	100357943	LOC100357943	-0.304719	0.75975	0.711339
G9986_21520	108175984	LOC108175984	-2.80137	1.33e-28	3.59e-29
G9986_22978	108178440	LOC108178440	-3.11207	0.0017758	0.00101641
G9986_11927	100351964	BRAF	-1.16495	0	0
G9986_27574	BGIG9986_27574	BGIG9986_27574	-0.525282	1.93e-14	6.94e-15
G9986_4626	100341929	PTRHD1	-0.0818443	0.604691	0.531979
G9986_17828	103345885	EVC	0.308007	0.000930382	0.00052017
G9986_14824	100355964	PPP1R14D	0.084323	0.892995	0.865241
G9986_4730	100342069	LOC100342069	-3.10912	0	0
G9986_1329	100328681	MAP1A	0.452092	5.18e-131	6.22e-132
G9986_15245	100356540	MAVS	-0.659608	1.72e-178	1.7e-179
G9986_11145	100350905	DENND5B	0.0259138	0.57467	0.501897
G9986_5258	100342792	SAP130	-0.557997	3.69e-45	8.05e-46
G9986_10088	100349456	SLC1A6	0.232937	0.512125	0.439429
G9986_2086	100338392	MMADHC	-0.25672	1.27e-18	4.15e-19
G9986_14256	100355197	AP1S3	-0.00287546	0.990858	0.989662
G9986_7251	100345551	LOC100345551	0.794816	0.533717	0.460144
G9986_21255	108175514	LOC108175514	-0.555681	0.295322	0.233507
G9986_12651	100352975	SMIM7	0.24103	2.59e-13	9.6e-14
G9986_6862	100345015	AAGAB	-0.221535	7.35e-10	3.02e-10
G9986_20322	103350942	COMMD3	0.100911	0.0263296	0.0171598
G9986_17012	100358935	PURG	0.130551	0.280579	0.220989
G9986_1322	100328671	PI4KB	-0.162236	5.81e-10	2.37e-10
G9986_15786	100357272	ZNF567	-0.272678	1e-06	4.68e-07
G9986_58	100008658	PRNP	-1.6577	0	0
G9986_8965	100347884	SEMA4F	-0.107208	0.203507	0.155762
G9986_10492	100350040	UNC119B	0.0830625	0.00990725	0.00612851
G9986_13386	100353987	LOC100353987	-1.90873	0.00060051	0.000330697
G9986_2666	100339224	LRRIQ1	0.733416	0.0805194	0.0564798
G9986_13256	100353805	ZSWIM7	-0.512411	0.000596746	0.000328534
G9986_8863	100347753	TRIM45	0.411911	1.72e-09	7.14e-10
G9986_5917	100343706	KIAA1841	0.220677	0.0257369	0.0167593
G9986_11513	100351392	FBXO11	0.275093	1.93e-27	5.29e-28
G9986_12591	100352882	SEC61B	0.332593	1.1e-25	3.11e-26
G9986_22345	108177217	LOC108177217	-0.427576	0.620039	0.547539
G9986_6808	100344938	LOC100344938	0.167606	2.14e-10	8.65e-11
G9986_6986	100345188	BEND7	-0.90778	1.02e-46	2.2e-47
G9986_14804	100355931	POC1B	-0.699456	2.75e-52	5.55e-53
G9986_8216	100346873	KRT82	2.32533	2.24e-06	1.06e-06
G9986_4735	100342074	COQ6	0.0636681	0.355051	0.289751
G9986_21901	108176538	LOC108176538	0.519909	0.00808323	0.00495019
G9986_3734	100340670	PRKAA2	-0.750618	0.0354902	0.0235673
G9986_26169	BGIG9986_26169	BGIG9986_26169	-3.37511	0.0133306	0.00835409
G9986_1530	100328954	CYP3A6	0.794816	0.533717	0.460144
G9986_16332	100358011	NRDC	-0.192618	4.15e-22	1.26e-22
G9986_28675	BGIG9986_28675	BGIG9986_28675	-0.280122	0.277875	0.218734
G9986_2209	100338563	SLC38A4	0.158455	0.421525	0.35108
G9986_15134	100356393	EPX	-3.06721	0	0
G9986_7308	100345625	DGAT2L6	3.11674	0.00371676	0.00219493
G9986_8504	100347266	NYNRIN	0.637905	2.99e-176	2.99e-177
G9986_11322	100351145	RALGAPB	0.0693617	0.000902149	0.000503841
G9986_9268	100348309	LOC100348309	0.601551	7.42e-87	1.13e-87
G9986_11088	100350834	GABPA	0.0733289	0.0341933	0.0226305
G9986_15108	100356359	GEM	1.46301	5.19e-60	9.83e-61
G9986_12555	100352834	ZNF821	0.0736825	0.44594	0.373926
G9986_3076	100339794	ALDH16A1	-0.901826	2.47e-163	2.59e-164
G9986_12011	100352081	ELMO1	-0.387939	1.16e-71	1.98e-72
G9986_3407	100340239	MBD1	-0.54103	4.5e-84	7.01e-85
G9986_17387	103345063	ZNF488	-0.468218	0.55864	0.484455
G9986_13919	100354723	ABCA5	0.836773	2.32e-95	3.35e-96
G9986_17822	103345878	SDK1	-0.749041	1.27e-22	3.82e-23
G9986_11238	100351030	POLL	-0.27712	3.04e-07	1.39e-07
G9986_27690	BGIG9986_27690	BGIG9986_27690	-0.49878	1.16e-08	4.98e-09
G9986_5644	100343336	CEP55	-1.51342	3.22e-190	3.07e-191
G9986_14351	100355331	BRCA2	-1.17779	1.24e-189	1.18e-190
G9986_12463	100352705	ZBTB1	0.349957	1.19e-20	3.73e-21
G9986_18613	103347329	LOC103347329	-0.877609	2.87e-12	1.1e-12
G9986_28357	BGIG9986_28357	BGIG9986_28357	-0.726581	3.01e-14	1.09e-14
G9986_14756	100355866	HAPLN1	1.26197	0	0
G9986_15905	100357427	COL4A5	0.110318	0.646855	0.57714
G9986_11724	100351674	ARHGAP29	0.633496	8.49e-145	9.59e-146
G9986_11395	100351241	THUMPD1	-0.17027	0.000281542	0.00015098
G9986_12351	100352548	NTRK2	0.861156	7.58e-134	8.99e-135
G9986_14965	100356158	CIZ1	-0.21562	4.66e-11	1.84e-11
G9986_3627	100340520	EFS	0.374867	1.15e-20	3.6e-21
G9986_15478	100356854	SLC66A2	0.0643656	0.0913598	0.0648211
G9986_5560	100343212	CCDC51	-0.369596	8.46e-07	3.93e-07
G9986_4565	100341848	IL17B	0.350663	1.72e-07	7.78e-08
G9986_4285	100341443	SSX2IP	-1.10254	6.27e-86	9.64e-87
G9986_9326	100348384	PROB1	0.105058	0.515719	0.44276
G9986_22589	108177653	LOC108177653	-0.790146	0.648079	0.576896
G9986_3160	100339904	RP9	0.103713	0.267853	0.209955
G9986_2805	100339404	DHCR24	-0.522063	1.61e-67	2.84e-68
G9986_22868	108178219	LOC108178219	-0.960071	0.0696428	0.0483006
G9986_2370	100338803	SARAF	0.598094	3.39e-119	4.32e-120
G9986_3521	100340385	STAU2	0.191245	2.2e-09	9.2e-10
G9986_14045	100354902	IL10RA	0.228128	1.73e-17	5.77e-18
G9986_22423	108177358	LOC108177358	-2.21526	0.00681953	0.0041444
G9986_2889	100339538	PRMT1	-0.109776	1.02e-06	4.78e-07
G9986_6189	100344060	SLC35F5	2.21454	0	0
G9986_5540	100343181	BNC1	0.794816	0.256784	0.200788
G9986_16634	100358420	CBLL1	-0.805828	1.18e-33	2.97e-34
G9986_6519	100344528	ZNF471	0.135037	0.120873	0.0878766
G9986_8470	100347222	AHCY	-0.186745	9.57e-12	3.7e-12
G9986_22081	108176790	LOC108176790	0.084323	0.810674	0.768803
G9986_7838	100346367	FGF6	-1.20518	0.152445	0.113226
G9986_3767	100340718	LOC100340718	0.242817	6.16e-23	1.84e-23
G9986_29592	BGIG9986_29592	BGIG9986_29592	0.084323	0.918854	0.904482
G9986_4237	100341373	CPEB3	-0.276578	2.45e-08	1.06e-08
G9986_14136	100355025	ZNF346	0.379779	1.08e-05	5.34e-06
G9986_8151	100346782	IMPA1	0.154762	0.00390003	0.00230797
G9986_90	100008695	INMT	-5.51889	2.05e-281	1.49e-282
G9986_4752	100342098	LOC100342098	0.740684	5.73e-143	6.52e-144
G9986_10466	100349998	CPA2	2.79482	0.0930921	0.0662867
G9986_14024	100354871	LOC100354871	-0.233673	2.71e-14	9.77e-15
G9986_16148	100357762	PLCXD1	-0.58156	0.000842349	0.000468876
G9986_20819	103351958	LOC103351958	-0.327715	0.22624	0.174982
G9986_20075	103350367	LOC103350367	-0.205184	0.664286	0.59488
G9986_20245	103350775	LOC103350775	-3.52978	0	0
G9986_375	100009002	MYH10	-0.651888	2.09e-298	1.46e-299
G9986_21069	103352452	LOC103352452	0.228464	0.207367	0.159092
G9986_22126	108176842	LOC108176842	-0.321291	3.21e-06	1.54e-06
G9986_15580	100356999	WDHD1	-1.55304	0	0
G9986_12656	100352980	LCN2	-3.99554	0	0
G9986_7103	100345340	RIMS1	0.36479	7.12e-05	3.68e-05
G9986_20565	103351445	LOC103351445	-0.839899	0.00242475	0.00140578
G9986_15823	100357317	C7H2orf88	-3.09054	2.96e-94	4.3e-95
G9986_13451	100354082	PTPRD	-0.281493	2.04e-69	3.55e-70
G9986_21208	108175445	LOC108175445	0.090191	0.139845	0.102879
G9986_4365	100341553	C17H14orf28	-0.00781099	0.936273	0.923937
G9986_29426	BGIG9986_29426	BGIG9986_29426	0.794816	0.669248	0.601478
G9986_21854	108176483	SAP30L	0.27486	7.68e-29	2.07e-29
G9986_1010	100134864	CCNE1	-1.9672	0	0
G9986_18927	103347904	LOC103347904	0.432246	0.705016	0.644084
G9986_14842	100355992	PLXNB3	-1.14224	1.07e-166	1.11e-167
G9986_11733	100351689	NAA30	-0.351284	3.19e-18	1.04e-18
G9986_2277	100338665	MAN1A2	-0.1121	2.85e-07	1.3e-07
G9986_20918	103352159	LOC103352159	-0.790146	0.747608	0.693203
G9986_3777	100340732	KCMF1	-0.262011	4.5e-16	1.55e-16
G9986_2789	100339383	ATF4	-0.461727	3.37e-86	5.18e-87
G9986_18217	103346571	IRF3	0.0227059	0.773455	0.727827
G9986_28066	BGIG9986_28066	BGIG9986_28066	-1.91743	0.0277621	0.0181562
G9986_22891	108178253	PIGBOS1	-0.0599515	0.478064	0.406129
G9986_14279	100355231	SLIRP	-0.451911	2.46e-09	1.03e-09
G9986_20135	103350491	LOC103350491	-0.394217	0.428932	0.358155
G9986_12101	100352195	PGAM1	0.527278	0	0
G9986_19448	103349006	LOC103349006	-1.46822	0.0919042	0.0652467
G9986_3842	100340824	NCKAP1L	-0.0189266	0.205905	0.157919
G9986_10195	100349612	INTS5	-0.28427	2.03e-15	7.1e-16
G9986_21342	108175715	LOC108175715	1.66929	0.016794	0.0106884
G9986_4432	100341643	LOC100341643	-0.588027	2.14e-28	5.79e-29
G9986_16427	100358142	SLC45A4	-0.55212	2.23e-43	4.96e-44
G9986_15071	100356305	TNN	-0.694846	0	0
G9986_5771	100343501	LOC100343501	-0.870283	9.14e-51	1.88e-51
G9986_4	100008596	SYPL2	-1.5837	0.00079526	0.000441564
G9986_4171	100341289	SPTBN5	0.595508	0.0518923	0.0353126
G9986_1863	100338111	ALKBH2	0.308317	0.00381714	0.0022568
G9986_8333	100347024	ADPGK	0.582155	9.15e-121	1.16e-121
G9986_10556	100350133	LOC100350133	3.47589	0.0160201	0.010166
G9986_8774	100347625	PAFAH1B2	-0.0113976	0.665162	0.595715
G9986_1826	100338062	C12H6orf15	1.79482	0.209224	0.160759
G9986_19054	103348186	KANK1	0.239647	3.55e-27	9.8e-28
G9986_19884	103349960	LOC103349960	-0.614767	0.191636	0.145905
G9986_9052	100348010	CNIH4	0.381164	4.42e-34	1.11e-34
G9986_9515	100348663	PIK3CD	-1.82922	0	0
G9986_6794	100344917	BMP5	-0.0134305	0.800376	0.757628
G9986_2720	100339300	TGS1	-0.154503	0.00455154	0.00271458
G9986_9402	100348492	RHEB	0.199101	2.05e-10	8.28e-11
G9986_15711	100357173	ITM2B	0.32066	8.81e-299	6.13e-300
G9986_24623	BGIG9986_24623	BGIG9986_24623	-1.42833	1.44e-09	5.98e-10
G9986_56	100008656	EIF5B	-0.0480487	0.138814	0.102016
G9986_3312	100340106	GLYR1	-0.251364	3.93e-27	1.09e-27
G9986_24516	BGIG9986_24516	BGIG9986_24516	0.209854	0.918507	0.900838
G9986_20315	103350929	LOC103350929	-0.259631	0.729316	0.66986
G9986_3134	100339870	KCTD10	0.626377	1.41e-127	1.72e-128
G9986_1088	100303771	PHKA1	0.454601	4.89e-14	1.77e-14
G9986_7219	100345500	CCR8	0.394278	0.495533	0.422751
G9986_8932	100347842	DCAF7	0.037615	0.0511941	0.0348219
G9986_16749	100358566	HNRNPUL1	-0.840445	0	0
G9986_16032	100357591	ALG6	0.150649	0.00222908	0.00128897
G9986_14934	100356115	RPP21	-0.0881236	0.176792	0.133661
G9986_20298	103350899	LOC103350899	-0.223903	0.132743	0.0971007
G9986_16655	100358447	PLAAT1	-0.790146	0.0761735	0.0532724
G9986_7384	100345733	API5	-0.0441379	0.0840615	0.0591398
G9986_14104	100354980	RPL22	-0.572685	1.26e-60	2.36e-61
G9986_9831	100349105	LOC100349105	-0.0402767	0.670197	0.604336
G9986_9814	100349077	LOC100349077	5.53178	1.21e-08	5.19e-09
G9986_9428	100348532	ARHGAP22	1.55953	6.27e-32	1.62e-32
G9986_11068	100350811	RGS14	-2.52802	0	0
G9986_14035	100354884	ARPP19	0.378962	1.79e-23	5.29e-24
G9986_2829	100339442	RPUSD4	0.0952334	0.113763	0.0823646
G9986_6966	100345160	SGO2	-1.43241	3.87e-137	4.52e-138
G9986_17121	100359089	ZNF268	0.244152	0.00246496	0.00143083
G9986_29067	BGIG9986_29067	BGIG9986_29067	2.53178	0.150996	0.111945
G9986_4760	100342107	PTP4A3	0.303318	0.00585555	0.00353235
G9986_11016	100350748	FYB1	-0.277035	5.28e-15	1.87e-15
G9986_25369	BGIG9986_25369	BGIG9986_25369	-0.410509	4.87e-16	1.68e-16
G9986_1759	100337975	GTF3C1	0.112268	4.68e-08	2.07e-08
G9986_9011	100347944	HSPB6	0.717255	6.77e-07	3.13e-07
G9986_3915	100340925	ITLN2	-1.79015	0.35372	0.28782
G9986_19587	103349280	LOC103349280	0.624891	0.397327	0.328758
G9986_9667	100348860	SAG	-2.05318	0.00711078	0.00432944
G9986_6545	100344561	CNTNAP4	-2.42758	1.26e-26	3.5e-27
G9986_8925	100347833	PIGX	0.180066	0.0605213	0.0415833
G9986_17448	103345192	LOC103345192	0.602875	1.02e-209	9.09e-211
G9986_19824	103349801	LOC103349801	0.168313	2.09e-05	1.05e-05
G9986_21698	108176221	LOC108176221	1.20985	0.00240101	0.00139142
G9986_22320	108177167	LOC108177167	1.10294	0.0625857	0.0431087
G9986_22491	108177450	LOC108177450	-1.82311	3.19e-19	1.02e-19
G9986_16155	100357773	ANGEL1	-0.0422932	0.146658	0.108326
G9986_11859	100351865	LOC100351865	-0.843541	0	0
G9986_9086	100348059	FCSK	-0.0496525	0.331942	0.266836
G9986_23075	108178574	LOC108178574	0.432246	0.585487	0.513523
G9986_20378	103351044	LOC103351044	0.892664	0.0147481	0.00930805
G9986_5335	100342905	LAMB3	-0.152616	0.0104273	0.00646486
G9986_27214	BGIG9986_27214	BGIG9986_27214	-0.375109	0.773728	0.727403
G9986_19766	103349690	LOC103349690	0.531782	0.699311	0.636815
G9986_5763	100343486	NSUN3	-0.527112	3.88e-05	1.98e-05
G9986_15288	100356600	TMEM104	0.406264	3.71e-28	1.01e-28
G9986_1750	100337966	LOC100337966	-0.29284	0.000134156	7.05e-05
G9986_5688	100343392	HTR2B	0.946819	0.0789856	0.0553284
G9986_14040	100354893	PDCL	-0.0733475	0.148941	0.110185
G9986_3169	100339913	DDAH1	-0.597264	5.1e-17	1.71e-17
G9986_17956	103346170	LOC103346170	-3.434	2.85e-05	1.44e-05
G9986_17786	103345793	UNC13D	-2.09893	0	0
G9986_6534	100344547	LOC100344547	-0.407931	3.48e-05	1.77e-05
G9986_22715	108177965	LOC108177965	0.794816	0.669248	0.601478
G9986_9083	100348055	NCOA2	-0.152285	7.39e-13	2.77e-13
G9986_5578	100343237	KATNBL1	0.467313	2.14e-25	6.08e-26
G9986_29655	BGIG9986_29655	BGIG9986_29655	1.53178	0.316833	0.25277
G9986_10268	100349717	LOC100349717	-0.46896	5.24e-22	1.59e-22
G9986_10888	100350581	PLRG1	0.193254	8.13e-09	3.47e-09
G9986_20875	103352077	LOC103352077	0.209854	0.88947	0.860125
G9986_6614	100344669	PHGDH	-0.846984	8.22e-36	2e-36
G9986_6784	100344901	CCDC106	0.67196	0.00417762	0.00248043
G9986_5904	100343686	ZNF322	0.256505	3.95e-19	1.27e-19
G9986_10642	100350253	ST8SIA4	-0.0238763	0.596211	0.523768
G9986_9231	100348259	SPPL2A	-0.27385	2.44e-29	6.5e-30
G9986_10728	100350375	LOC100350375	-0.284911	0.460069	0.387313
G9986_329	100008951	ADORA2B	-0.598665	1.19e-07	5.32e-08
G9986_21144	108175375	LOC108175375	-0.105564	0.480665	0.408459
G9986_19932	103350061	ANXA9	-0.567754	0.544202	0.470511
G9986_28489	BGIG9986_28489	BGIG9986_28489	-0.765498	5.1e-09	2.16e-09
G9986_3221	100339985	TSC22D1	0.29604	8.67e-99	1.22e-99
G9986_21091	103352494	LOC103352494	-0.848947	3.66e-32	9.4e-33
G9986_26384	BGIG9986_26384	BGIG9986_26384	-0.31762	0.000160621	8.47e-05
G9986_7231	100345523	EPHA5	0.733416	4.04e-13	1.5e-13
G9986_10611	100350210	LOC100350210	-0.638143	0.394888	0.326412
G9986_5725	100343436	GGA3	-0.784696	4.93e-213	4.33e-214
G9986_10846	100350533	NUDT19	0.010975	0.909793	0.888379
G9986_538	100009178	SGCA	-0.242658	0.569457	0.496972
G9986_23010	108178488	LOC108178488	-0.541375	0.19594	0.149448
G9986_4796	100342158	ABHD12	1.76192	0	0
G9986_13780	100354541	ASH1L	-0.169889	2.16e-26	6.05e-27
G9986_1787	100338013	SH2B3	0.0686746	0.0163624	0.0104022
G9986_11400	100351247	ENOX1	0.102939	0.265151	0.207677
G9986_14441	100355442	FAM83A	0.794816	0.256784	0.200788
G9986_14542	100355589	BCL11B	-0.504744	0.0502305	0.0341476
G9986_13807	100354578	BCAS4	0.674593	2.18e-13	8.07e-14
G9986_20259	103350795	IGFBP7	1.21458	0	0
G9986_8848	100347730	DAZAP2	-0.291603	9.96e-52	2.02e-52
G9986_25470	BGIG9986_25470	BGIG9986_25470	-0.190684	0.867045	0.833513
G9986_5328	100342895	TBC1D32	0.525338	3.25e-18	1.07e-18
G9986_15493	100356875	PCED1B	-2.22777	2.17e-92	3.19e-93
G9986_29457	BGIG9986_29457	BGIG9986_29457	-0.269939	0.520215	0.447012
G9986_3675	100340590	EVI5	0.451268	2.04e-31	5.29e-32
G9986_8415	100347143	LOC100347143	0.107257	2.54e-08	1.11e-08
G9986_12266	100352429	CEP70	-0.615413	2.07e-11	8.09e-12
G9986_16187	100357821	RRBP1	0.503177	0	0
G9986_4830	100342207	KIAA0754	-0.271226	1.35e-13	4.96e-14
G9986_21758	108176329	LOC108176329	1.79482	0.209224	0.160759
G9986_4777	100342132	CEP162	-0.681758	2.17e-21	6.68e-22
G9986_15956	100357492	CUTA	0.485112	2.58e-34	6.43e-35
G9986_11863	100351872	KCNN4	-0.688344	4.11e-35	1.01e-35
G9986_7572	100345999	PPP4R3B	0.086294	0.00012797	6.71e-05
G9986_15648	100357089	TACC2	0.836545	2.16e-41	4.91e-42
G9986_10795	100350471	LOC100350471	-1.27557	0.161967	0.121362
G9986_17563	103345405	LOC103345405	-1.04724	2.46e-06	1.17e-06
G9986_13252	100353799	IARS2	-0.0736064	0.0337352	0.0223035
G9986_4587	100341880	DDOST	0.173143	1.02e-36	2.44e-37
G9986_8165	100346799	ABCB5	5.01721	2.65e-06	1.26e-06
G9986_109	100008717	LALBA	-0.304719	0.75975	0.711339
G9986_15930	100357458	LOC100357458	-1.79015	0.35372	0.28782
G9986_21320	108175685	LOC108175685	-1.10209	0.00300606	0.00176094
G9986_6021	100343842	WDR13	-0.167652	7.91e-05	4.1e-05
G9986_18622	103347344	LOC103347344	0.250264	0.335089	0.26977
G9986_7811	100346326	FANCD2OS	1.01721	0.21381	0.164728
G9986_16318	100357989	ABAT	0.569293	5.62e-07	2.59e-07
G9986_26974	BGIG9986_26974	BGIG9986_26974	-0.274113	0.165229	0.12393
G9986_13488	100354129	C19H17orf75	0.325078	7.15e-05	3.7e-05
G9986_7209	100345490	PTGES3	0.0224966	0.33643	0.271036
G9986_23161	108178751	LOC108178751	-0.790146	0.747608	0.693203
G9986_4419	100341626	DEPDC1	-1.90264	6.7e-193	6.32e-194
G9986_13395	100354004	ENPP6	0.303717	3.58e-12	1.37e-12
G9986_7737	100346227	NOP9	-1.06026	1.75e-105	2.39e-106
G9986_22754	108178042	LOC108178042	-1.42557	0.0485085	0.0328684
G9986_16351	100358037	TMEM47	0.75805	3.42e-135	4.03e-136
G9986_12118	100352218	POLK	0.485044	3.03e-36	7.32e-37
G9986_5091	100342569	SHF	-0.0922657	0.11948	0.0868039
G9986_4423	100341631	USO1	0.431193	1.34e-94	1.95e-95
G9986_13675	100354381	ASTN2	-0.406096	0.00369217	0.00217828
G9986_3079	100339797	NTMT1	0.594348	1.3e-23	3.83e-24
G9986_20038	103350294	LMO1	0.399515	0.0112617	0.00700601
G9986_11612	100351527	MIA3	0.111856	8.98e-09	3.83e-09
G9986_11958	100352011	LOC100352011	-1.76171	6.71e-06	3.28e-06
G9986_4528	100341798	PCYT1A	0.449576	5.59e-87	8.53e-88
G9986_16358	100358047	ZMYND11	0.110369	0.000694174	0.000383849
G9986_1662	100337848	TBC1D2B	0.537857	5.76e-126	7.12e-127
G9986_25961	BGIG9986_25961	BGIG9986_25961	-1.16866	0.0703098	0.0488074
G9986_10474	100350010	RRAGD	1.21199	6.94e-109	9.27e-110
G9986_4142	100341248	POU3F3	0.840488	6.56e-09	2.79e-09
G9986_5292	100342840	EBPL	0.335717	0.00990542	0.00612688
G9986_15451	100356819	ZFYVE9	0.25772	1.86e-15	6.49e-16
G9986_10018	100349359	FOXF2	1.46527	1.02e-05	5.05e-06
G9986_4051	100341116	OIT3	2.79482	2.49e-42	5.61e-43
G9986_6835	100344975	CCDC112	-0.523631	1.09e-05	5.4e-06
G9986_18018	103346268	LOC103346268	-0.26771	0.0342871	0.0226977
G9986_14342	100355318	FRMD5	1.33914	0.0100738	0.00623685
G9986_13171	100353671	FLNC	2.18618	0	0
G9986_21786	108176376	LOC108176376	1.20985	0.46489	0.392949
G9986_15807	100357297	DYNC2LI1	0.789999	4.65e-07	2.14e-07
G9986_16104	100357691	NF2	0.0213365	0.382251	0.314409
G9986_15437	100356799	GNB2	-0.534042	0	0
G9986_2210	100338565	RBM5	-0.366196	1.89e-66	3.37e-67
G9986_2621	100339161	SIAH2	-1.39123	0	0
G9986_6956	100345142	TBC1D14	-0.219239	3.24e-07	1.48e-07
G9986_18848	103347691	LOC103347691	-1.44222	0.0485618	0.0329179
G9986_16706	100358515	CARHSP1	-0.931785	1.54e-118	1.96e-119
G9986_13080	100353557	LDB1	-0.990864	0	0
G9986_10961	100350670	CD96	-0.250987	0.336439	0.271026
G9986_7353	100345691	LOC100345691	1.27059	6.05e-46	1.31e-46
G9986_6992	100345196	CDC27	0.0991401	8.33e-07	3.87e-07
G9986_4855	100342236	NDUFA1	0.166706	0.00192091	0.00110276
G9986_13197	100353709	ARHGAP5	0.769446	0	0
G9986_13297	100353862	SH3D19	0.545197	8.21e-71	1.41e-71
G9986_15174	100356448	PIK3C3	-0.321468	1.53e-23	4.52e-24
G9986_21125	108175355	ZCRB1	-0.211061	0.000580198	0.000319132
G9986_12800	100353177	ADGB	0.946819	0.158039	0.117667
G9986_5201	100342716	TMEM61	0.379779	0.704004	0.64231
G9986_15665	100357112	LOC100357112	0.316647	5.73e-08	2.54e-08
G9986_18413	103346985	DNAJC4	-0.0679646	0.305787	0.242904
G9986_16939	100358819	LOC100358819	0.540771	1.18e-07	5.31e-08
G9986_14227	100355158	LOC100355158	-0.186423	2.46e-23	7.29e-24
G9986_21847	108176476	LOC108176476	0.399095	1.69e-05	8.47e-06
G9986_28762	BGIG9986_28762	BGIG9986_28762	0.588365	0.476064	0.404214
G9986_10137	100349528	GRN	1.21467	0	0
G9986_8895	100347794	VPS13A	0.153247	6.95e-10	2.85e-10
G9986_22543	108177596	PER3	0.830757	0.250668	0.195641
G9986_15661	100357107	NXPE2	1.79482	0.209224	0.160759
G9986_19002	103348068	LOC103348068	4.01721	0.0019232	0.00110431
G9986_1334	100328687	HYPK	-0.603268	3.91e-05	1.99e-05
G9986_4814	100342184	TTC27	0.223233	2.16e-07	9.78e-08
G9986_1684	100337880	MRPS5	-0.131396	0.0407084	0.0272024
G9986_5013	100342455	OARD1	-1.14511	5.7e-115	7.41e-116
G9986_6162	100344024	NARF	-1.2489	0	0
G9986_14507	100355534	SLC7A6OS	0.00602505	0.944054	0.933039
G9986_7328	100345653	PHYHD1	-1.05096	1.03e-29	2.73e-30
G9986_16727	100358538	TENT5C	-2.4495	0	0
G9986_9981	100349306	TIMM10	0.461943	1.05e-08	4.49e-09
G9986_14336	100355310	SLC49A4	-0.101451	0.0366428	0.0243622
G9986_20607	103351522	LOC103351522	-3.3071	0	0
G9986_7166	100345427	LOC100345427	0.636712	6.03e-38	1.42e-38
G9986_6696	100344780	ZFP28	0.353391	0.000552814	0.000303403
G9986_3665	100340574	KIAA1143	-0.332755	0.000740157	0.000410243
G9986_22006	108176681	LOC108176681	0.624891	0.397327	0.328758
G9986_8263	100346938	TEDC2	-0.872608	1.99e-16	6.8e-17
G9986_18380	103346926	PTTG1IP	0.637284	0	0
G9986_12197	100352324	GALNT17	-0.318078	0.00251201	0.00145928
G9986_3663	100340572	PRICKLE1	0.610527	2.87e-54	5.7e-55
G9986_17324	100534635	GNG10	0.044144	0.359491	0.293954
G9986_13520	100354174	KRT18	-1.27557	0.161967	0.121362
G9986_4504	100341758	TRAPPC11	0.105024	7.1e-06	3.47e-06
G9986_21770	108176355	LOC108176355	-0.375109	0.773728	0.727403
G9986_7848	100346387	RPUSD2	-0.0131324	0.903301	0.879997
G9986_15157	100356420	TTYH2	0.312327	9.65e-36	2.35e-36
G9986_10735	100350382	DENND5A	-0.0664173	5.99e-05	3.09e-05
G9986_15926	100357454	PKDREJ	-0.106882	0.569935	0.497417
G9986_16416	100358127	SLC25A43	0.650129	7.23e-11	2.87e-11
G9986_6064	100343898	ACAD9	-0.211906	1.89e-05	9.47e-06
G9986_15771	100357252	INAVA	0.712354	0.322884	0.258344
G9986_11106	100350855	LOC100350855	-0.744484	0.0194691	0.0124722
G9986_17515	103345325	LOC103345325	-0.491805	0.0391552	0.0261212
G9986_19198	103348456	IRX3	0.334481	0.0293816	0.0192641
G9986_18389	103346937	LOC103346937	-0.205184	0.607319	0.534612
G9986_5355	100342932	MYORG	-0.214111	1.29e-05	6.42e-06
G9986_17498	103345300	LOC103345300	-2.37511	0.158913	0.118597
G9986_12037	100352116	STX17	-0.0312967	0.419283	0.349023
G9986_250	100008868	NGB	-1.51143	4.31e-07	1.98e-07
G9986_522	100009160	RLN1	4.79482	1.67e-05	8.36e-06
G9986_15865	100357374	LRRC66	0.351873	0.312641	0.248852
G9986_19777	103349708	LOC103349708	-0.510975	5.36e-38	1.27e-38
G9986_16014	100357566	BANF2	0.539225	5.27e-07	2.43e-07
G9986_13270	100353823	MBOAT2	0.184661	1.11e-05	5.5e-06
G9986_183	100008797	PLP2	-0.248926	3.79e-14	1.37e-14
G9986_3124	100339855	RCAN1	0.590386	3.82e-68	6.7e-69
G9986_22652	108177732	LOC108177732	-0.366006	0.0208859	0.0134271
G9986_9501	100348641	CCDC38	-2.5975	0.0189502	0.0121193
G9986_10591	100350179	SRSF4	-0.523102	8.89e-57	1.73e-57
G9986_11855	100351857	KLF8	-0.188952	0.058962	0.0404586
G9986_11299	100351115	APTX	0.0659943	0.427552	0.356831
G9986_9182	100348191	MTMR14	-0.294728	8.85e-17	2.99e-17
G9986_16311	100357982	LOC100357982	-0.0460358	0.556662	0.482446
G9986_17279	100359305	TMEM151B	0.0280155	0.933742	0.920852
G9986_12944	100353372	KPNB1	-0.250604	3.35e-106	4.54e-107
G9986_248	100008866	SSBP1	-0.263997	1.08e-05	5.36e-06
G9986_17244	100359254	LARP4B	-0.26293	3.29e-35	8.09e-36
G9986_2844	100339464	JAKMIP2	2.79482	0.0930921	0.0662867
G9986_18716	103347480	PTPRH	-1.87194	7.54e-18	2.49e-18
G9986_17729	103345678	LOC103345678	0.197576	0.439907	0.368558
G9986_33	100008628	RYK	0.393225	8.49e-81	1.35e-81
G9986_624	100009274	ACE	1.70992	0	0
G9986_6682	100344765	GPR174	-1.41226	1.09e-16	3.69e-17
G9986_4107	100341201	ZFAND4	0.304181	0.32895	0.264116
G9986_7752	100346248	FBXO10	0.485955	2.34e-25	6.66e-26
G9986_17281	100359307	ACP6	-0.607359	8.08e-30	2.14e-30
G9986_3746	100340689	COL13A1	-0.42512	7.51e-21	2.33e-21
G9986_8028	100346624	LTBR	0.17014	7.89e-08	3.51e-08
G9986_11246	100351041	PPP1R3B	-0.655092	5.18e-197	4.82e-198
G9986_751	100009418	NEDD4	-0.389518	4.29e-24	1.25e-24
G9986_7469	100345847	ALAS1	-0.230335	2.78e-16	9.51e-17
G9986_19631	103349386	LOC103349386	-3.79015	0.00251207	0.00145962
G9986_15191	100356473	NFKBIZ	0.786183	9.74e-50	2.03e-50
G9986_23183	108178789	LOC108178789	0.253878	0.816056	0.774728
G9986_22031	108176722	LOC108176722	-1.20518	0.327606	0.262732
G9986_25909	BGIG9986_25909	BGIG9986_25909	1.53178	0.316833	0.25277
G9986_5545	100343187	ADAMTS15	2.34466	5.29e-205	4.78e-206
G9986_8025	100346620	TMEM159	0.368358	4.92e-08	2.17e-08
G9986_15790	100357276	UPB1	-1.84459	0.000127905	6.71e-05
G9986_29598	BGIG9986_29598	BGIG9986_29598	-0.362285	0.103178	0.074192
G9986_12318	100352505	DAB2	1.31958	0	0
G9986_17755	103345724	LOC103345724	-1.24266	0.0057178	0.00344379
G9986_19175	103348418	LOC103348418	-0.790146	0.747608	0.693203
G9986_597	100009245	GRO-A	1.57176	1.85e-07	8.35e-08
G9986_16223	100357864	SH3KBP1	0.0856359	0.00284123	0.00166038
G9986_20617	103351543	CA10	-0.790146	0.747608	0.693203
G9986_8812	100347681	RPL10L	-0.790146	0.648079	0.576896
G9986_26623	BGIG9986_26623	BGIG9986_26623	0.794816	0.669248	0.601478
G9986_19149	103348357	SYCP3	-0.112074	0.874259	0.84225
G9986_13874	100354665	ASB1	-0.972967	5.09e-131	6.11e-132
G9986_985	100125984	TPM2	1.76268	0	0
G9986_20531	103351370	FGFBP3	0.209854	0.88947	0.860125
G9986_19741	103349631	LOC103349631	0.794816	0.157453	0.117155
G9986_5602	100343270	SIAE	-0.200467	0.000730338	0.000404506
G9986_11179	100350955	BTNL2	0.250795	0.510503	0.437948
G9986_7470	100345849	STARD6	0.169961	0.531037	0.457326
G9986_28160	BGIG9986_28160	BGIG9986_28160	-0.163673	0.749473	0.690786
G9986_15390	100356736	KIF21B	-1.33982	0	0
G9986_22461	108177410	LOC108177410	-0.790146	0.747608	0.693203
G9986_14373	100355359	DELE1	0.0809645	0.0849127	0.0598027
G9986_4257	100341399	NECTIN1	-0.018755	0.704009	0.64258
G9986_27208	BGIG9986_27208	BGIG9986_27208	-0.550032	0.105141	0.0757045
G9986_1504	100328920	AFF4	0.12347	4.92e-07	2.27e-07
G9986_1928	100338191	RAB4B	-0.285915	1.24e-12	4.7e-13
G9986_5627	100343308	RAD54L2	-0.378168	6.3e-33	1.6e-33
G9986_15949	100357483	CREB5	0.040408	0.241179	0.18758
G9986_29448	BGIG9986_29448	BGIG9986_29448	-1.6443	2.54e-06	1.21e-06
G9986_13582	100354253	RAPSN	0.411488	0.496316	0.423656
G9986_1295	100328631	STEAP2	1.8235	0	0
G9986_13374	100353973	CPSF7	-0.367942	5.33e-52	1.08e-52
G9986_7135	100345383	LOC100345383	-1.97739	0.000928065	0.000518828
G9986_2042	100338336	ABHD18	-0.510333	1.17e-23	3.45e-24
G9986_7981	100346567	YDJC	-0.647542	0.00601632	0.0036372
G9986_10264	100349711	ZNF146	-0.111558	0.000392092	0.000212334
G9986_11936	100351974	CEP295	-1.00987	7.39e-273	5.5e-274
G9986_279	100008899	VEGFA	1.01567	0	0
G9986_585	100009232	HLTF	0.187981	2.65e-20	8.34e-21
G9986_17996	103346235	LOC103346235	-3.53431	8.39e-194	7.89e-195
G9986_29662	BGIG9986_29662	BGIG9986_29662	-1.22419	0.00451343	0.00269072
G9986_8547	100347324	TNR	-0.205184	0.856746	0.820618
G9986_3846	100340828	NIF3L1	-0.117449	0.0492692	0.033421
G9986_11350	100351185	PARP2	-0.637173	7.3e-29	1.96e-29
G9986_12332	100352526	MTARC1	-3.35607	2.45e-133	2.91e-134
G9986_9975	100349299	ATM	0.094807	8.93e-05	4.65e-05
G9986_1994	100338272	ACAD10	0.58211	6.48e-25	1.86e-25
G9986_2219	100338579	ECM1	0.602552	2.21e-110	2.94e-111
G9986_25351	BGIG9986_25351	BGIG9986_25351	0.432246	0.705016	0.644084
G9986_22228	108177034	LOC108177034	1.79482	0.209224	0.160759
G9986_7895	100346448	LOC100346448	-1.28644	0	0
G9986_9023	100347964	LCORL	0.183126	4.03e-06	1.94e-06
G9986_4258	100341402	TMEM135	0.489362	1.93e-18	6.31e-19
G9986_7882	100346429	LOC100346429	0.494821	4.17e-16	1.43e-16
G9986_15987	100357530	EXOSC5	-0.279647	7.39e-08	3.29e-08
G9986_14237	100355170	BRWD1	0.0497485	0.021653	0.0139573
G9986_11916	100351950	NAP1L3	0.249382	0.442646	0.371031
G9986_26341	BGIG9986_26341	BGIG9986_26341	0.794816	0.669248	0.601478
G9986_29449	BGIG9986_29449	BGIG9986_29449	-1.10334	3.78e-14	1.37e-14
G9986_13162	100353660	CENPA	-2.03856	5.09e-219	4.4e-220
G9986_1921	100338184	SPRYD7	-0.149626	0.0217275	0.0140282
G9986_160	100008773	STX3	-1.3628	2.51e-203	2.27e-204
G9986_4090	100341172	CFAP92	-0.0691221	0.757909	0.70912
G9986_9840	100349117	GALT	-0.120115	0.0340637	0.0225378
G9986_13410	100354023	FBXL8	0.363375	0.000340478	0.000183578
G9986_22798	108178113	LOC108178113	-0.157172	0.0162983	0.0103581
G9986_3269	100340050	FBXO16	-1.20518	0.0750224	0.0524013
G9986_9732	100348955	LOC100348955	-0.299227	0.182264	0.138018
G9986_6776	100344890	ADAM28	-2.55568	0.000201327	0.00010685
G9986_5361	100342939	ALKBH3	0.323645	0.00951707	0.00587757
G9986_11292	100351105	TM2D2	0.462839	3.21e-40	7.41e-41
G9986_4598	100341895	RAB3IL1	-1.19695	0	0
G9986_7491	100345880	FBXW8	0.224091	1.28e-09	5.27e-10
G9986_14706	100355801	TMEM181	0.238358	1.02e-12	3.85e-13
G9986_230	100008847	SLC12A7	0.413196	5.6e-25	1.6e-25
G9986_10857	100350545	AAMDC	0.0765873	0.310047	0.246553
G9986_22992	108178464	LOC108178464	-0.779952	0.00629953	0.00381412
G9986_26687	BGIG9986_26687	BGIG9986_26687	-0.375109	0.773728	0.727403
G9986_9125	100348116	ZNF782	0.334911	0.0333202	0.0220157
G9986_16183	100357813	SEPTIN10	0.655547	1.71e-73	2.86e-74
G9986_8647	100347453	LOC100347453	-0.303327	1.85e-34	4.61e-35
G9986_7654	100346113	MRPL2	-0.347016	1.12e-08	4.8e-09
G9986_8061	100346665	DOK5	0.943339	1.59e-08	6.85e-09
G9986_8074	100346679	SENP1	-0.639729	6.38e-46	1.38e-46
G9986_1999	100338280	NMB	0.388191	0.187812	0.1428
G9986_997	100126071	HPRT1	0.937515	4.06e-183	3.98e-184
G9986_10211	100349634	SYNGR4	-4.5975	0.00289137	0.00169107
G9986_371	100008998	CD28	3.24275	1e-194	9.37e-196
G9986_13923	100354727	OGT	-0.230251	5.53e-77	9.05e-78
G9986_19425	103348968	LOC103348968	0.175088	0.699557	0.635825
G9986_13065	100353536	LOC100353536	-0.977655	4.48e-43	9.98e-44
G9986_10941	100350643	UBE2H	-0.482434	3.02e-130	3.64e-131
G9986_10394	100349890	STX6	-0.423115	2.05e-23	6.07e-24
G9986_835	100009519	TRDN	-2.79015	0.0702594	0.0488236
G9986_28226	BGIG9986_28226	BGIG9986_28226	0.209854	0.918507	0.900838
G9986_28981	BGIG9986_28981	BGIG9986_28981	-0.545385	6.22e-51	1.27e-51
G9986_14412	100355409	RRP7A	-0.098166	0.199459	0.152323
G9986_14199	100355120	DNAJB2	-1.38079	0	0
G9986_24779	BGIG9986_24779	BGIG9986_24779	-0.589854	0.0839217	0.0590288
G9986_20442	103351165	LOC103351165	1.01721	0.394695	0.325896
G9986_13087	100353566	WDR44	0.33615	1.25e-12	4.72e-13
G9986_10988	100350715	ENDOG	-0.0290849	0.820853	0.779695
G9986_5612	100343289	GPX3	-0.950773	0	0
G9986_16300	100357967	DICER1	-0.332274	2.07e-51	4.23e-52
G9986_14183	100355094	BAIAP2L1	0.269901	0.0020828	0.00120093
G9986_3202	100339959	MTMR7	4.3596	1.56e-13	5.73e-14
G9986_12484	100352731	LGALS1	0.916727	0	0
G9986_368	100008995	AHR	1.20327	3.32e-147	3.7e-148
G9986_4764	100342114	ASCL1	-0.555793	5.46e-146	6.14e-147
G9986_14792	100355916	SLC25A45	-0.240984	0.163711	0.122767
G9986_22052	108176745	LOC108176745	-0.487877	5.51e-05	2.83e-05
G9986_4459	100341687	BOLL	-0.427576	0.620039	0.547539
G9986_17643	103345531	LOC103345531	0.084323	0.892995	0.865241
G9986_9680	100348879	NRGN	-2.37511	3.19e-137	3.72e-138
G9986_2923	100339583	TUBGCP5	-0.397736	8.77e-16	3.04e-16
G9986_7374	100345719	LOC100345719	-1.63042	0	0
G9986_4677	100342000	MRPL50	-0.083697	0.349585	0.283322
G9986_12857	100353260	PSKH1	-0.365302	3.11e-25	8.86e-26
G9986_1562	100337719	CFAP20	-0.019628	0.788263	0.744021
G9986_10921	100350619	SIK2	-0.345764	1.85e-50	3.81e-51
G9986_19092	103348250	MACROD2	0.101705	0.499295	0.426525
G9986_2591	100339120	MEAK7	-0.54486	2.02e-19	6.45e-20
G9986_4334	100341512	PLCB1	0.252362	2.39e-08	1.04e-08
G9986_24652	BGIG9986_24652	BGIG9986_24652	0.00681193	0.902742	0.879315
G9986_14378	100355364	IGFBP6	1.1182	0	0
G9986_11648	100351573	FGL2	-0.125749	0.000902962	0.000504386
G9986_9763	100348996	ADGRF5	0.0313239	0.423011	0.352445
G9986_8237	100346899	CCDC191	0.739224	4.46e-06	2.16e-06
G9986_4320	100341491	CCDC90B	0.00598965	0.935405	0.922986
G9986_29644	BGIG9986_29644	BGIG9986_29644	1.61312	0.281547	0.221907
G9986_12390	100352604	SNX22	-2.3626	2.07e-202	1.88e-203
G9986_13803	100354572	CYLD	-0.47734	2.8e-56	5.46e-57
G9986_550	100009193	AR	-0.292354	7.16e-07	3.32e-07
G9986_6159	100344020	GLRX3	-0.0275978	0.446785	0.374725
G9986_9221	100348245	SLC35A3	1.35257	6.75e-166	7e-167
G9986_12215	100352352	CDK5RAP3	-0.239583	5.25e-15	1.86e-15
G9986_25810	BGIG9986_25810	BGIG9986_25810	-0.426672	1.07e-12	4.04e-13
G9986_18837	103347671	LOC103347671	0.794816	0.669248	0.601478
G9986_4660	100341975	ABCD4	0.13393	0.0409274	0.0273899
G9986_20294	103350891	LOC103350891	-1.52711	0.176729	0.133476
G9986_8855	100347743	ANKRD55	0.89542	7.2e-06	3.52e-06
G9986_13824	100354602	CYTIP	0.936178	8.2e-106	1.12e-106
G9986_5843	100343606	KIF13A	0.277211	5.24e-20	1.65e-20
G9986_18441	103347035	LOC103347035	0.821289	8.59e-06	4.22e-06
G9986_7728	100346212	HIPK1	-1.20042	0	0
G9986_21864	108176493	LOC108176493	-0.597501	0.486964	0.414448
G9986_12155	100352273	CLDN11	-3.12528	1.24e-104	1.7e-105
G9986_3560	100340431	GOT1	0.137511	0.000540211	0.000296214
G9986_24735	BGIG9986_24735	BGIG9986_24735	0.660867	0.412243	0.342748
G9986_1064	100302410	ASB5	8.10619	0	0
G9986_21624	108176105	LOC108176105	0.231821	0.00199065	0.00114529
G9986_24599	BGIG9986_24599	BGIG9986_24599	-0.790146	0.567337	0.494408
G9986_10993	100350721	MRPL38	-0.303282	1.5e-10	6.04e-11
G9986_11671	100351601	EMC6	-0.336713	2.18e-13	8.04e-14
G9986_13002	100353450	ZEB1	0.131788	0.00139974	0.000792794
G9986_18568	103347259	LOC103347259	-0.821925	6.82e-18	2.25e-18
G9986_18214	103346567	FLT3LG	-0.471079	0.0438297	0.0294601
G9986_1247	100327257	CYP2B4	-2.6082	2.18e-249	1.72e-250
G9986_13332	100353919	RBM45	0.18276	0.000719266	0.000398194
G9986_18739	103347516	LTO1	0.0775681	0.273643	0.214934
G9986_523	100009161	RBP4	0.0454057	0.194879	0.148531
G9986_27653	BGIG9986_27653	BGIG9986_27653	-1.19272	3.13e-08	1.37e-08
G9986_7087	100345320	VCPIP1	-0.667714	3.83e-230	3.18e-231
G9986_23052	108178548	LOC108178548	0.379779	0.58347	0.51127
G9986_10786	100350460	CCDC74B	5.16792	1.04e-69	1.81e-70
G9986_12469	100352712	FADS2	-0.157688	5.68e-19	1.83e-19
G9986_21082	103352476	LOC103352476	-0.602688	1.41e-05	6.99e-06
G9986_7063	100345290	PSMD9	-1.53154	0	0
G9986_2260	100338640	KCNJ4	0.209854	0.88947	0.860125
G9986_1627	100337800	LOC100337800	1.01146	4.72e-57	9.15e-58
G9986_15025	100356244	PAFAH1B3	0.0179358	0.747708	0.698184
G9986_20727	103351771	PIGA	-0.432648	3.59e-16	1.23e-16
G9986_2496	100338982	PID1	0.691284	1.47e-157	1.59e-158
G9986_3812	100340782	PELP1	-0.21529	2.56e-15	8.96e-16
G9986_11255	100351053	CAPN5	-1.97914	0	0
G9986_13113	100353600	FAR2	-2.91088	0	0
G9986_8909	100347811	IL34	2.07717	4.09e-239	3.31e-240
G9986_10894	100350587	P2RX1	-3.00018	0	0
G9986_10082	100349448	EMILIN3	0.048606	0.357429	0.292124
G9986_7097	100345332	GPR162	0.183905	0.0158153	0.0100313
G9986_5265	100342805	CASP8AP2	-0.46806	1.02e-49	2.12e-50
G9986_7256	100345556	SYK	-0.598346	3.9e-178	3.87e-179
G9986_4709	100342043	PSMG2	-0.901829	2.3e-76	3.79e-77
G9986_26108	BGIG9986_26108	BGIG9986_26108	-0.16236	0.000438453	0.000238454
G9986_24571	BGIG9986_24571	BGIG9986_24571	1.58837	0.0118878	0.00740927
G9986_9847	100349129	LOC100349129	0.733946	0	0
G9986_16460	100358187	ANKRD50	0.0419929	0.0841451	0.0592071
G9986_1359	100328722	PDLIM4	0.630748	3.98e-25	1.14e-25
G9986_5045	100342493	LOC100342493	-1.04042	0.100564	0.0722365
G9986_18489	103347124	CAMSAP1	-0.328275	3.13e-05	1.58e-05
G9986_592	100009240	MUC1	0.633662	0.0150521	0.00952224
G9986_3350	100340157	PLA2G7	1.33789	0	0
G9986_21372	108175751	LOC108175751	-0.790146	0.502664	0.430098
G9986_22712	108177961	LOC108177961	1.33914	0.0100738	0.00623685
G9986_16217	100357856	HAUS4	-1.20197	5.3e-143	6.03e-144
G9986_15448	100356815	TRAPPC3L	0.642813	0.247878	0.193257
G9986_20465	103351239	LOC103351239	-0.205184	0.856746	0.820618
G9986_22782	108178087	LOC108178087	-0.790146	0.299002	0.236597
G9986_15641	100357079	THPO	0.531782	0.576847	0.504306
G9986_15577	100356995	RBBP5	-0.251366	8.4e-15	2.99e-15
G9986_20220	103350726	LOC103350726	-0.343885	0.00367518	0.00216807
G9986_6850	100344997	DPP6	-2.54914	4.06e-18	1.34e-18
G9986_14996	100356199	TAF11	-0.116302	0.0361315	0.0240113
G9986_22441	108177387	LOC108177387	-1.79015	0.35372	0.28782
G9986_26426	BGIG9986_26426	BGIG9986_26426	-0.760371	0.0087269	0.00536631
G9986_20757	103351837	LOC103351837	0.166785	0.556896	0.482705
G9986_16518	100358260	TNFRSF11A	0.787867	2.89e-142	3.3e-143
G9986_3053	100339763	LOC100339763	3.20985	0.0353056	0.0234217
G9986_2738	100339323	AKIRIN2	-0.223984	2.35e-13	8.71e-14
G9986_14733	100355838	KLHL35	-1.11207	0.303091	0.240313
G9986_8941	100347853	ZBTB3	-0.186225	0.0310946	0.0204655
G9986_4016	100341070	PCGF3	0.120411	0.0342512	0.0226722
G9986_29332	BGIG9986_29332	BGIG9986_29332	-1.20518	0.327606	0.262732
G9986_9613	100348786	LOC100348786	-0.654928	0.412002	0.342527
G9986_15179	100356457	MLIP	-2.37511	0.158913	0.118597
G9986_1858	100338104	VAMP7	0.306035	1.78e-11	6.94e-12
G9986_7857	100346397	HOXB6	0.381929	0.0229086	0.0148185
G9986_64	100008664	FMOD	0.715563	0	0
G9986_6234	100344125	NLRP2	-2.37511	8.2e-29	2.21e-29
G9986_20045	103350306	IFFO2	0.562843	1.58e-30	4.14e-31
G9986_11077	100350822	DLX6	-1.03183	6.41e-22	1.95e-22
G9986_28584	BGIG9986_28584	BGIG9986_28584	-0.829856	4.56e-07	2.09e-07
G9986_14517	100355548	LOC100355548	0.585701	8.5e-11	3.38e-11
G9986_3449	100340295	VPS9D1	-0.4343	9.46e-12	3.66e-12
G9986_2980	100339666	TAF5L	-0.759413	3.95e-90	5.9e-91
G9986_14870	100356027	WTIP	0.491993	1.56e-06	7.38e-07
G9986_5192	100342705	ELF1	-0.497052	7.95e-95	1.15e-95
G9986_5682	100343386	LGR5	0.677777	0.000240531	0.000128334
G9986_19063	103348202	LOC103348202	0.148453	0.805015	0.762566
G9986_9271	100348312	LOC100348312	3.01721	0.0575252	0.0393497
G9986_20846	103352014	LOC103352014	-0.00212194	0.989048	0.987705
G9986_27933	BGIG9986_27933	BGIG9986_27933	-0.66389	0.351769	0.285198
G9986_21421	108175822	LOC108175822	0.112557	0.795703	0.752645
G9986_9027	100347969	LOC100347969	-0.251845	0.877057	0.845607
G9986_12250	100352404	ATP6V1F	0.78593	1.84e-145	2.07e-146
G9986_3493	100340349	UTP15	0.377942	2.02e-13	7.46e-14
G9986_6138	100343995	CENPF	-1.9672	0	0
G9986_137	100008748	PLA2G4A	0.247789	6.68e-19	2.16e-19
G9986_12690	100353032	THEM5	0.209854	0.918507	0.900838
G9986_12403	100352620	PRSS36	-0.533806	0.12953	0.0945676
G9986_12184	100352308	RAB39A	-0.0829279	0.643108	0.570401
G9986_6925	100345103	MDGA2	0.285471	0.0162581	0.0103301
G9986_1493	100328900	KATNAL1	0.143856	0.142208	0.104775
G9986_13586	100354258	KLHL5	-0.178865	5.75e-06	2.79e-06
G9986_24870	BGIG9986_24870	BGIG9986_24870	-2.37511	0.158913	0.118597
G9986_27242	BGIG9986_27242	BGIG9986_27242	0.794816	0.669248	0.601478
G9986_3443	100340287	SLC27A5	-0.0915269	0.746142	0.687059
G9986_22313	108177155	LOC108177155	3.94682	2.43e-14	8.75e-15
G9986_7651	100346109	TLR9	0.0599077	0.177244	0.134038
G9986_16906	100358774	KIAA0895L	-0.347016	0.0195934	0.0125567
G9986_17934	103346134	CYTH3	0.247468	0.0247208	0.0160579
G9986_13109	100353595	PSMD8	-0.18238	2.71e-19	8.68e-20
G9986_21054	103352421	ZNF354C	0.374708	6.75e-10	2.77e-10
G9986_24920	BGIG9986_24920	BGIG9986_24920	-0.790146	0.747608	0.693203
G9986_25070	BGIG9986_25070	BGIG9986_25070	-0.553412	4.06e-15	1.43e-15
G9986_7074	100345302	LOC100345302	-2.99178	2.11e-06	1e-06
G9986_2592	100339121	ZDHHC4	0.0578508	0.699772	0.636109
G9986_13851	100354638	TSSK3	0.624891	0.563632	0.489833
G9986_16039	100357600	RTKN2	-2.25443	5.52e-26	1.55e-26
G9986_14925	100356103	CDH17	0.297317	0.678289	0.612197
G9986_22514	108177479	LOC108177479	-1.07965	0.122399	0.0890598
G9986_4473	100341711	CGNL1	0.371535	3.14e-15	1.1e-15
G9986_27454	BGIG9986_27454	BGIG9986_27454	-0.909103	0.0598433	0.0411054
G9986_21143	108175374	LOC108175374	0.794816	0.669248	0.601478
G9986_17700	103345631	LOC103345631	-1.79015	0.35372	0.28782
G9986_20269	103350837	LOC103350837	3.37978	0.0216742	0.0139796
G9986_2812	100339413	PPFIA4	-3.10969	8.35e-143	9.51e-144
G9986_5460	100343069	MAP3K6	-0.759169	1.51e-40	3.47e-41
G9986_20174	103350602	LOC103350602	0.373766	0.00306199	0.00179478
G9986_15942	100357473	PAF1	0.132295	0.000983806	0.000550731
G9986_3971	100341009	TNFSF11	0.745652	2.75e-51	5.62e-52
G9986_3083	100339803	GFPT1	0.520178	1.05e-296	7.32e-298
G9986_17895	103346046	LOC103346046	-0.506353	0.0998503	0.0716839
G9986_2753	100339341	RPGR	-0.32245	0.0068927	0.0041906
G9986_8757	100347602	PPM1F	-0.170202	2.83e-15	9.92e-16
G9986_1272	100328584	SDHA	0.507872	1.12e-226	9.47e-228
G9986_21945	108176613	LOC108176613	-1.66462	0.0272957	0.0178395
G9986_8192	100346834	GALNT16	1.11429	2.49e-108	3.34e-109
G9986_9604	100348777	COPZ2	0.820472	2.99e-130	3.6e-131
G9986_3179	100339929	CLUH	-0.238438	1.71e-29	4.57e-30
G9986_13831	100354612	NIPBL	-0.279339	3.04e-62	5.63e-63
G9986_3254	100340028	RPS5	-0.189243	4.15e-95	5.98e-96
G9986_4802	100342167	LOC100342167	-0.28061	9.7e-11	3.87e-11
G9986_17256	100359275	SHISA3	1.69098	5.01e-10	2.04e-10
G9986_10423	100349934	DNAJC11	-0.212419	8.52e-10	3.5e-10
G9986_29672	BGIG9986_29672	BGIG9986_29672	-0.39862	0.14813	0.109526
G9986_8244	100346910	LOC100346910	4.29732	1.27e-24	3.69e-25
G9986_6086	100343928	GHDC	-0.205351	0.000852504	0.000474785
G9986_1874	100338123	QSER1	0.206785	1.12e-16	3.81e-17
G9986_1576	100337735	MARVELD2	-0.375109	0.212016	0.163218
G9986_27767	BGIG9986_27767	BGIG9986_27767	-0.769685	4.07e-05	2.08e-05
G9986_20893	103352106	LOC103352106	-1.79015	0.35372	0.28782
G9986_10946	100350651	GASK1A	0.715987	6.08e-21	1.89e-21
G9986_19035	103348132	LOC103348132	0.268748	0.649205	0.576543
G9986_8323	100347012	SASH3	-0.920259	2.16e-227	1.82e-228
G9986_4239	100341376	KRT16	4.91749	6.24e-06	3.04e-06
G9986_21984	108176659	LOC108176659	0.712354	0.322884	0.258344
G9986_17807	103345847	LOC103345847	-0.119454	0.701092	0.639106
G9986_19850	103349863	LOC103349863	-1.79015	0.35372	0.28782
G9986_8287	100346971	SLC6A20	-3.14911	0	0
G9986_10118	100349493	GPRC5A	0.325878	0.000132398	6.95e-05
G9986_14054	100354913	SYVN1	-0.0519104	0.0396395	0.0264583
G9986_7510	100345905	ASB8	-0.701838	1.05e-133	1.25e-134
G9986_18209	103346560	LOC103346560	0.514708	0.237006	0.184036
G9986_8180	100346819	WSCD1	-2.15868	0	0
G9986_17520	103345334	LOC103345334	-3.28733	4.92e-68	8.66e-69
G9986_5408	100343003	CCDC157	0.707354	0.0839865	0.0590786
G9986_10174	100349575	TMEM139	1.20985	0.46489	0.392949
G9986_3710	100340640	COMMD8	1.16086	6.31e-83	9.88e-84
G9986_15273	100356578	INTS14	0.0452727	0.42024	0.349946
G9986_2993	100339682	CCDC117	0.0572386	0.0896884	0.0635045
G9986_11565	100351460	GLE1	-0.554345	4.24e-86	6.51e-87
G9986_24573	BGIG9986_24573	BGIG9986_24573	-0.643476	0.656874	0.587467
G9986_8045	100346646	ZFHX2	-0.737679	3.69e-10	1.5e-10
G9986_27684	BGIG9986_27684	BGIG9986_27684	-0.403963	0.756489	0.707373
G9986_16274	100357932	SGMS1	-0.295651	1e-18	3.24e-19
G9986_8982	100347902	USP5	-0.0532678	0.0217078	0.0140134
G9986_12515	100352778	TRIM33	-0.26487	3.98e-24	1.16e-24
G9986_16759	100358580	P2RY6	0.451929	0.000104308	5.44e-05
G9986_6205	100344082	POGLUT1	0.389797	1.18e-19	3.74e-20
G9986_8937	100347849	CNTN4	-0.449109	0.427569	0.356877
G9986_28116	BGIG9986_28116	BGIG9986_28116	0.259779	0.743854	0.694099
G9986_647	100009298	PPP1CA	-0.086131	0.000559582	0.000307258
G9986_7472	100345851	ESM1	-0.337169	3.12e-07	1.43e-07
G9986_16952	100358839	UPK3A	-3.3262	1.91e-08	8.27e-09
G9986_7646	100346103	ITGA4	-0.985525	0	0
G9986_29057	BGIG9986_29057	BGIG9986_29057	-0.790146	0.648079	0.576896
G9986_18640	103347367	LOC103347367	0.115357	0.000822547	0.000457357
G9986_10510	100350063	YPEL4	-3.10086	0	0
G9986_8308	100346995	LARP1B	-0.428617	2e-13	7.39e-14
G9986_15234	100356529	LOC100356529	-0.945664	1.65e-07	7.47e-08
G9986_14314	100355277	C4H20orf194	0.389178	1.86e-34	4.62e-35
G9986_661	100009317	SLC46A1	1.98531	0	0
G9986_7839	100346371	RMC1	-0.811626	2.39e-80	3.82e-81
G9986_15323	100356649	RPL4	-0.236981	3.82e-305	2.63e-306
G9986_21645	108176135	LOC108176135	0.186611	0.562309	0.488387
G9986_20196	103350666	MND1	-1.0746	1.37e-06	6.42e-07
G9986_23227	108178847	LOC108178847	-0.790146	0.747608	0.693203
G9986_3526	100340391	ZFP36	0.137542	0.000100135	5.22e-05
G9986_2288	100338686	RP2	0.183367	0.001914	0.00109869
G9986_8742	100347584	MAGI3	0.269188	6.62e-08	2.94e-08
G9986_21379	108175759	LOC108175759	-0.893651	1.24e-06	5.83e-07
G9986_22184	108176980	LOC108176980	-1.37511	0.349163	0.282575
G9986_21153	108175385	KALRN	-0.950287	5.94e-195	5.56e-196
G9986_11782	100351757	SAMD3	-0.877609	0.104406	0.0751592
G9986_8551	100347330	EPHB3	1.2268	6.95e-251	5.46e-252
G9986_11891	100351913	TRAK1	0.154421	1.67e-08	7.21e-09
G9986_28687	BGIG9986_28687	BGIG9986_28687	-0.595974	0.00146079	0.000828836
G9986_7785	100346293	SLAMF9	-2.79015	0.00867814	0.00533328
G9986_270	100008888	FKBP1B	-0.468218	0.55864	0.484455
G9986_24714	BGIG9986_24714	BGIG9986_24714	-0.112074	0.909868	0.888087
G9986_5222	100342746	CSF3R	-2.79237	0	0
G9986_9070	100348036	ZBTB17	-0.202023	0.000185588	9.83e-05
G9986_4337	100341516	SLC6A2	0.347357	0.234069	0.181591
G9986_11789	100351767	LAMP3	3.07775	6.83e-21	2.12e-21
G9986_8976	100347896	EEF2K	0.274236	7.36e-41	1.69e-41
G9986_27612	BGIG9986_27612	BGIG9986_27612	-1.05318	0.113053	0.0817876
G9986_6886	100345043	PGAP4	0.440708	0.000693907	0.000383666
G9986_20015	103350214	LOC103350214	-0.660509	3.54e-05	1.8e-05
G9986_2290	100338690	TRMT2B	-0.25601	7.8e-05	4.05e-05
G9986_3992	100341039	CH25H	1.36626	2.94e-29	7.85e-30
G9986_8601	100347390	LRRTM2	5.01721	2.65e-06	1.26e-06
G9986_13461	100354097	PRADC1	0.352166	2.59e-14	9.31e-15
G9986_19543	103349201	LOC103349201	0.206243	0.890864	0.862593
G9986_5866	100343641	CHST11	0.224769	1.79e-09	7.44e-10
G9986_27453	BGIG9986_27453	BGIG9986_27453	-2.69061	1.26e-12	4.75e-13
G9986_15347	100356677	LOC100356677	2.91029	0.00939018	0.00579519
G9986_12818	100353207	ZNF81	-0.433487	2.54e-10	1.03e-10
G9986_2318	100338726	HRH2	0.374383	1.04e-29	2.75e-30
G9986_17062	100359002	ZNF541	-1.79015	0.092362	0.0656181
G9986_7339	100345670	ARL2BP	-0.116562	0.013813	0.00868211
G9986_16128	100357729	SAMD4B	0.248498	8.89e-25	2.56e-25
G9986_18900	103347854	LOC103347854	-2.37511	0.158913	0.118597
G9986_24963	BGIG9986_24963	BGIG9986_24963	-0.256714	0.00991359	0.00613342
G9986_22337	108177203	LOC108177203	0.212045	0.0337786	0.022339
G9986_740	100009406	MYH3	0.00725531	0.995913	0.995462
G9986_465	100009102	PRKCG	0.946819	0.0789856	0.0553284
G9986_17535	103345361	LOC103345361	0.209854	0.918507	0.900838
G9986_14325	100355295	PSMA2	0.485282	1.37e-40	3.14e-41
G9986_3025	100339731	GPALPP1	0.15878	0.114075	0.0826189
G9986_8688	100347503	SASS6	-1.18917	4.75e-57	9.22e-58
G9986_7806	100346319	MRNIP	-0.102701	0.362414	0.296963
G9986_7567	100345994	SLC34A2	1.37978	0.203568	0.155901
G9986_6390	100344348	FAM222B	-0.77102	1.05e-71	1.78e-72
G9986_7331	100345658	LRRC4B	-0.911162	6.3e-05	3.25e-05
G9986_10548	100350121	NET1	0.208605	8.46e-40	1.96e-40
G9986_22258	108177088	LOC108177088	-1.78653	0.176975	0.133817
G9986_19704	103349538	LOC103349538	-0.0343829	0.902116	0.878524
G9986_12134	100352242	MAL2	-1.32448	7.41e-08	3.3e-08
G9986_20986	103352286	LOC103352286	-2.3262	3.43e-06	1.64e-06
G9986_27319	BGIG9986_27319	BGIG9986_27319	-0.790146	0.747608	0.693203
G9986_5478	100343095	KPNA3	0.436204	1.65e-77	2.7e-78
G9986_212	100008829	FLT4	-0.375109	4.66e-33	1.18e-33
G9986_1988	100338266	ZWINT	-1.77324	7.89e-135	9.32e-136
G9986_18086	103346361	CCDC114	-0.160396	0.343348	0.277213
G9986_12378	100352588	CASD1	-0.355301	2.17e-18	7.08e-19
G9986_15967	100357507	LRIT3	2.37978	0.0577866	0.0395881
G9986_716	100009381	WNT5A	0.97	6.25e-28	1.7e-28
G9986_2612	100339148	IFT122	-0.0230765	0.70096	0.638951
G9986_13300	100353867	APH1B	1.62727	0	0
G9986_17464	103345229	LOC103345229	-0.0471818	0.791642	0.747808
G9986_6602	100344655	CCDC174	-0.222177	0.0179166	0.0114272
G9986_6902	100345066	ITPA	0.0735468	0.0974342	0.0697534
G9986_12885	100353296	ANK3	-0.489672	1.87e-52	3.77e-53
G9986_22865	108178216	LOC108178216	-1.54687	4.38e-06	2.12e-06
G9986_4025	100341081	SH3TC2	-2.18166	0	0
G9986_8554	100347335	RASGEF1B	0.331963	6.45e-10	2.64e-10
G9986_4705	100342037	PMS1	0.0896989	0.157731	0.11741
G9986_21610	108176090	LOC108176090	0.137364	0.441095	0.369642
G9986_10763	100350424	C14H3orf52	-3.10303	1.71e-38	4.01e-39
G9986_13351	100353947	LOC100353947	0.361325	6.34e-07	2.94e-07
G9986_11626	100351545	FRMD3	1.64532	4.22e-52	8.55e-53
G9986_5528	100343168	LRRC10B	1.34736	0.00350168	0.00206272
G9986_6258	100344157	LOC100344157	-2.56079	9.89e-09	4.23e-09
G9986_5756	100343479	HMGCS2	-4.06699	1.49e-37	3.55e-38
G9986_446	100009083	CA1	-3.16162	0	0
G9986_4603	100341900	IREB2	-0.285006	1.69e-55	3.31e-56
G9986_2675	100339239	AHI1	-0.930757	3.44e-80	5.51e-81
G9986_29267	BGIG9986_29267	BGIG9986_29267	0.209854	0.771648	0.724516
G9986_3421	100340255	LOC100340255	-0.197838	6.8e-16	2.35e-16
G9986_12882	100353291	CCT8	0.15057	3.33e-13	1.24e-13
G9986_17903	103346063	ZAR1	-0.468218	0.686195	0.62104
G9986_941	100101577	TNFSF13B	1.21389	3.93e-44	8.67e-45
G9986_1964	100338236	LOC100338236	-0.702683	0.20173	0.154214
G9986_874	100009559	MMP12	9.93221	0	0
G9986_16644	100358435	OSBPL9	-0.213823	1.66e-30	4.37e-31
G9986_2650	100339202	CCDC83	0.0172088	0.986687	0.984231
G9986_2644	100339192	GSK3A	-0.531668	4.09e-87	6.22e-88
G9986_1279	100328594	CDH16	-3.11207	0.0306494	0.0201516
G9986_16061	100357630	SSRP1	-0.745595	0	0
G9986_9099	100348075	LOC100348075	-0.800602	4.07e-15	1.44e-15
G9986_16210	100357847	ATG4C	0.291702	6.75e-07	3.13e-07
G9986_15962	100357501	TM4SF18	0.0791957	0.144853	0.106906
G9986_4551	100341829	LLGL1	0.696505	1.2e-119	1.53e-120
G9986_15403	100356755	SSH1	0.13783	1.95e-06	9.25e-07
G9986_10006	100349342	NUAK2	0.979353	1.11e-17	3.66e-18
G9986_9718	100348937	ENOX2	-0.137245	0.0452753	0.0304978
G9986_158	100008771	LOC100008771	5.96474	2.58e-21	7.94e-22
G9986_25687	BGIG9986_25687	BGIG9986_25687	-1.00305	1.1e-11	4.25e-12
G9986_9149	100348149	DSG2	0.903107	9.03e-63	1.66e-63
G9986_8692	100347507	MLF1	0.0172088	0.976916	0.972691
G9986_9634	100348816	CSRP2	0.604623	2.02e-08	8.74e-09
G9986_14579	100355640	EXOSC9	0.043018	0.631779	0.559177
G9986_6440	100344417	KRTCAP2	0.087375	0.00409918	0.00243118
G9986_14753	100355863	AMIGO3	0.0174091	0.792258	0.74843
G9986_28700	BGIG9986_28700	BGIG9986_28700	0.38339	0.701331	0.639359
G9986_24698	BGIG9986_24698	BGIG9986_24698	-0.871135	0.462159	0.389246
G9986_6717	100344812	DDRGK1	0.100808	0.111236	0.0804115
G9986_3956	100340991	LRATD1	1.56741	0.00152397	0.000867064
G9986_17379	103345047	ZNF76	-0.107392	0.0467037	0.0315539
G9986_7301	100345617	SUPT6H	0.0140837	0.498583	0.425816
G9986_11201	100350980	PREB	-0.0912371	0.00111257	0.000625054
G9986_3209	100339967	TDRD15	2.20985	0.0138136	0.00868423
G9986_11132	100350889	WDPCP	0.767957	3.85e-15	1.36e-15
G9986_3234	100339999	LRRC3B	-0.602519	0.0880692	0.0622318
G9986_16253	100357907	FKBPL	-0.210961	0.0266898	0.0174066
G9986_2023	100338314	YARS2	-0.109382	0.0851278	0.0599628
G9986_904	100009591	LOC100009591	0.577586	0.592177	0.519868
G9986_16802	100358638	NRAP	-1.22078	1.1e-20	3.42e-21
G9986_16394	100358099	KATNAL2	-0.205184	0.898113	0.872616
G9986_10320	100349784	MLX	-0.00161197	0.972057	0.967217
G9986_478	100009115	MCP-1	-3.40249	0	0
G9986_13125	100353614	ROR1	1.08783	4.91e-38	1.16e-38
G9986_17627	103345503	IRAK2	-0.183401	4.52e-05	2.31e-05
G9986_16561	100358318	LOC100358318	-0.192381	4.25e-37	1.01e-37
G9986_15732	100357199	LOC100357199	-0.205184	0.898113	0.872616
G9986_4160	100341272	BEND3	0.0338849	0.631676	0.558895
G9986_8142	100346770	TENM4	-0.437144	3.3e-97	4.69e-98
G9986_9142	100348140	POLR3E	-0.0427262	0.392769	0.323949
G9986_28754	BGIG9986_28754	BGIG9986_28754	-0.38489	0.0941912	0.0672328
G9986_13257	100353806	NSF	-0.0251188	0.395532	0.327064
G9986_22641	108177718	LOC108177718	-0.188324	0.00544894	0.00327391
G9986_27745	BGIG9986_27745	BGIG9986_27745	-0.589524	3.52e-132	4.19e-133
G9986_6336	100344266	GJD4	-0.436509	0.394601	0.32556
G9986_29311	BGIG9986_29311	BGIG9986_29311	-0.0772038	0.502535	0.430279
G9986_8666	100347477	PMEL	0.11129	0.699912	0.636271
G9986_15849	100357348	ANAPC7	0.00992338	0.807456	0.765305
G9986_5685	100343389	SYPL1	0.00388883	0.917911	0.903369
G9986_28497	BGIG9986_28497	BGIG9986_28497	0.778845	0.126193	0.0919918
G9986_4274	100341427	TRIP12	0.0654766	1e-08	4.28e-09
G9986_11235	100351027	NFASC	-0.361303	0.39049	0.321785
G9986_8615	100347411	VGLL2	-0.205184	0.898113	0.872616
G9986_2136	100338469	LOC100338469	-0.112948	1.26e-14	4.49e-15
G9986_2830	100339443	CCDC89	0.77279	0.0270396	0.0176572
G9986_16097	100357684	RALGPS1	-0.869581	7.71e-55	1.52e-55
G9986_13474	100354111	WDR6	-0.327207	5.83e-13	2.18e-13
G9986_4495	100341745	RASD1	1.14953	1.53e-17	5.09e-18
G9986_13458	100354093	NKX3-1	-2.80944	3.92e-113	5.13e-114
G9986_16789	100358618	SELENOP	0.905934	0	0
G9986_3689	100340611	EDRF1	-0.467865	8.1e-34	2.04e-34
G9986_21497	108175951	LOC108175951	-2.37511	0.158913	0.118597
G9986_18361	103346878	LOC103346878	-1.79015	0.35372	0.28782
G9986_20205	103350679	MAB21L2	1.00789	5.63e-40	1.3e-40
G9986_13144	100353638	ZNF180	-0.415205	7.78e-07	3.62e-07
G9986_3602	100340492	DACH1	-2.81671	7.47e-258	5.76e-259
G9986_16081	100357662	NR0B2	-2.37511	0.158913	0.118597
G9986_4344	100341523	TEAD4	0.741315	4.2e-16	1.44e-16
G9986_29486	BGIG9986_29486	BGIG9986_29486	-0.391597	0.394822	0.325782
G9986_27113	BGIG9986_27113	BGIG9986_27113	-0.115199	0.703033	0.641053
G9986_5246	100342777	PCGF1	0.00643432	0.95167	0.942385
G9986_11585	100351490	REXO5	-1.13549	6.28e-36	1.52e-36
G9986_2017	100338305	MEIS1	-0.924695	2.82e-70	4.86e-71
G9986_26390	BGIG9986_26390	BGIG9986_26390	-2.37511	0.158913	0.118597
G9986_20624	103351552	LOC103351552	-0.441139	0.0341076	0.0225703
G9986_9914	100349222	SLC4A1AP	-0.333272	6.32e-10	2.58e-10
G9986_21884	108176518	LOC108176518	0.289581	0.311124	0.247519
G9986_18741	103347518	LOC103347518	0.457086	1.31e-14	4.68e-15
G9986_3117	100339848	BCORL1	-1.00151	3.43e-194	3.22e-195
G9986_26395	BGIG9986_26395	BGIG9986_26395	0.794816	0.669248	0.601478
G9986_16436	100358155	RAPGEF6	-0.279915	5.22e-35	1.29e-35
G9986_4833	100342210	TMEM69	-0.0121533	0.890693	0.862293
G9986_19888	103349969	GVQW3	-0.00695752	0.982744	0.979185
G9986_8886	100347784	IGSF9B	-0.180093	0.722639	0.663091
G9986_16002	100357549	ZC3H18	-0.513022	1.57e-45	3.41e-46
G9986_7156	100345413	RSPRY1	0.155064	1.13e-07	5.08e-08
G9986_3249	100340020	SMS	-0.10449	0.00560351	0.00337016
G9986_28696	BGIG9986_28696	BGIG9986_28696	-1.79015	0.35372	0.28782
G9986_4871	100342257	ISCA1	-0.693379	1.2e-214	1.05e-215
G9986_18631	103347357	MADCAM1	2.20985	0.0896487	0.0635079
G9986_3508	100340367	SERTAD3	-0.236853	2.91e-09	1.22e-09
G9986_1945	100338215	QPCT	-0.290878	8.01e-09	3.41e-09
G9986_9494	100348633	SLC1A4	-0.0928351	0.000145448	7.65e-05
G9986_13344	100353937	SPATA6	0.505492	5.36e-14	1.95e-14
G9986_25431	BGIG9986_25431	BGIG9986_25431	-1.02648	9.38e-59	1.8e-59
G9986_10630	100350239	LOC100350239	-1.79015	2.44e-09	1.02e-09
G9986_22639	108177714	LOC108177714	0.0172088	0.986687	0.984231
G9986_26656	BGIG9986_26656	BGIG9986_26656	1.37978	0.0648939	0.0447753
G9986_14208	100355131	EHMT2	-0.209105	3.23e-16	1.11e-16
G9986_1534	100328960	ICAM5	1.32533	0.134125	0.0981989
G9986_14551	100355599	FAM180B	1.44042	1.03e-22	3.08e-23
G9986_21723	108176272	LOC108176272	-0.0821021	0.665234	0.595813
G9986_6917	100345092	GALE	0.985943	8.72e-287	6.24e-288
G9986_13964	100354780	PRKRA	0.194865	0.0350034	0.023193
G9986_13862	100354650	AIMP2	0.0296997	0.551703	0.477759
G9986_22376	108177269	LOC108177269	-4.37511	0.00665649	0.00404163
G9986_8107	100346717	ZFP57	-1.53167	7.31e-43	1.64e-43
G9986_20943	103352197	LOC103352197	0.280243	0.663778	0.594275
G9986_15708	100357169	NUP62CL	-0.0873471	0.696596	0.632941
G9986_13984	100354811	TIAL1	-0.0697808	0.0763236	0.0533851
G9986_19152	103348378	LOC103348378	0.712354	0.322884	0.258344
G9986_25052	BGIG9986_25052	BGIG9986_25052	-0.4148	0.00206174	0.00118827
G9986_16329	100358006	ATAT1	0.248651	0.000576133	0.000316809
G9986_13629	100354318	TMEM268	0.205885	0.000420838	0.000228536
G9986_14009	100354850	ZNF608	0.222476	6.56e-10	2.69e-10
G9986_5187	100342697	NOB1	-0.182939	0.00110785	0.000622345
G9986_4897	100342296	OTULINL	0.928841	3.66e-47	7.84e-48
G9986_17841	103345908	LOC103345908	0.872819	0.201956	0.154453
G9986_12904	100353318	LOC100353318	0.168206	0.0216167	0.0139328
G9986_17414	103345118	CAMK4	-0.681738	7.67e-17	2.59e-17
G9986_11792	100351770	ADGRG7	1.62489	0.000399847	0.000216715
G9986_21018	103352357	LOC103352357	0.910294	0.116279	0.0843408
G9986_11054	100350795	WDR41	0.27038	1.67e-08	7.2e-09
G9986_18772	103347566	SOHLH1	0.209854	0.918507	0.900838
G9986_2027	100338319	C11H5orf51	0.578296	3.72e-61	6.95e-62
G9986_11391	100351236	LOC100351236	1.28024	0.0593429	0.0407393
G9986_28596	BGIG9986_28596	BGIG9986_28596	-2.37511	0.158913	0.118597
G9986_7957	100346531	SLC35B4	-0.19673	4.99e-16	1.72e-16
G9986_26360	BGIG9986_26360	BGIG9986_26360	-0.0855134	0.899173	0.872312
G9986_2116	100338439	DDIT3	0.749562	2.49e-20	7.82e-21
G9986_27056	BGIG9986_27056	BGIG9986_27056	-0.432259	1.81e-14	6.49e-15
G9986_3591	100340477	PPARGC1B	0.141282	1.75e-05	8.76e-06
G9986_16192	100357827	PKD1L2	-3.96007	0.00109612	0.00061559
G9986_2121	100338445	VASN	0.408699	1.05e-136	1.23e-137
G9986_18923	103347896	LOC103347896	-0.0288783	0.832414	0.792393
G9986_26065	BGIG9986_26065	BGIG9986_26065	1.32533	0.134125	0.0981989
G9986_12825	100353215	LOC100353215	0.155061	0.00148158	0.000841308
G9986_11896	100351922	DPH2	-0.0766777	0.347854	0.281096
G9986_5145	100342644	VWA5B1	-2.56647	2.49e-32	6.38e-33
G9986_19995	103350184	SHISAL2A	0.794816	0.533717	0.460144
G9986_14469	100355483	ALKBH1	-0.517456	4.74e-23	1.42e-23
G9986_5443	100343047	LOC100343047	1.01244	0.254361	0.198779
G9986_16431	100358149	UBASH3A	-2.20518	6.69e-53	1.34e-53
G9986_3646	100340548	PGM5	-0.332939	0.0726131	0.0506254
G9986_18491	103347128	LOC103347128	-1.52711	0.176729	0.133476
G9986_25332	BGIG9986_25332	BGIG9986_25332	0.794816	0.669248	0.601478
G9986_8276	100346957	DYNLRB1	0.233789	0.000142634	7.5e-05
G9986_5510	100343142	AGER	-1.02309	5.23e-33	1.33e-33
G9986_13206	100353722	RPL12	-0.171167	2.01e-53	4.02e-54
G9986_318	100008940	IRAG1	-2.90959	0	0
G9986_14439	100355440	RGS20	0.302963	0.552953	0.478925
G9986_8282	100346964	CFLAR	-0.169093	5.66e-06	2.75e-06
G9986_14447	100355452	SNRK	-0.400299	7.69e-62	1.43e-62
G9986_704	100009369	PTGER2	-2.80552	3.09e-121	3.9e-122
G9986_14479	100355495	MCOLN1	-0.0662474	0.0510138	0.0346942
G9986_3908	100340911	ANKRD44	-0.680033	1.32e-143	1.49e-144
G9986_19950	103350097	LOC103350097	2.03428	2.18e-08	9.47e-09
G9986_15463	100356833	LOC100356833	-0.172753	0.00217733	0.00125774
G9986_16863	100358712	IPO9	-0.319928	3.53e-66	6.32e-67
G9986_11487	100351358	PLEKHA2	0.336878	1.99e-44	4.37e-45
G9986_6006	100343824	PIK3R4	-0.0425509	0.103688	0.0745692
G9986_3152	100339892	MGAT3	-1.18657	9.21e-22	2.81e-22
G9986_5067	100342531	RND1	0.536504	0.013486	0.00846637
G9986_17116	100359083	TRAF3	0.181781	5.19e-06	2.52e-06
G9986_5315	100342872	PDGFRB	0.298698	9.02e-178	8.95e-179
G9986_26194	BGIG9986_26194	BGIG9986_26194	-3.79015	1.36e-05	6.77e-06
G9986_957	100101595	CTSD	2.4876	0	0
G9986_1000	100126074	TNFSF13	-0.480043	2.07e-09	8.63e-10
G9986_18199	103346541	RNASET2	0.74712	1.07e-161	1.13e-162
G9986_7810	100346325	RRM2	-1.86764	0	0
G9986_6184	100344051	FAM110B	-0.0590214	0.31274	0.248946
G9986_20076	103350369	LOC103350369	0.608403	0.254865	0.199218
G9986_19922	103350050	LCE6A	-1.79015	0.35372	0.28782
G9986_21034	103352383	WFDC3	2.91029	1.67e-14	5.99e-15
G9986_9857	100349145	NCKAP5	-0.314973	7.19e-17	2.43e-17
G9986_17075	100359020	PTPN5	-0.652643	0.356538	0.291288
G9986_12020	100352092	STBD1	0.22758	0.000467462	0.000255007
G9986_8341	100347039	AURKAIP1	0.377921	2.95e-10	1.2e-10
G9986_128	100008737	UPK2	-0.0531805	0.964754	0.958325
G9986_2860	100339491	DYNLT1	0.0943032	0.0395289	0.0263784
G9986_27895	BGIG9986_27895	BGIG9986_27895	-0.478837	0.45442	0.382066
G9986_269	100008887	THBD	-0.0309243	0.539965	0.466318
G9986_12283	100352458	PGER4	0.0593393	0.300084	0.237544
G9986_12561	100352841	HDHD5	1.01879	1.93e-42	4.35e-43
G9986_7525	100345929	DLD	0.135305	0.000240438	0.000128272
G9986_21618	108176099	LOC108176099	-2.07451	2.13e-66	3.8e-67
G9986_21354	108175727	LOC108175727	-5.11207	0.000253058	0.000135228
G9986_18417	103346990	KNDC1	0.209854	0.802841	0.760204
G9986_605	100009254	FTL	1.98465	0	0
G9986_9511	100348657	WASF1	0.712354	0.00239638	0.00138861
G9986_845	100009530	CLCN2	-2.15697	0	0
G9986_14158	100355059	FAM76A	-0.752278	1.73e-30	4.54e-31
G9986_18192	103346523	HSBP1L1	-0.687053	0.0972112	0.0695839
G9986_11463	100351328	SLC25A13	-0.159432	3.7e-08	1.63e-08
G9986_23306	108178949	LOC108178949	-0.790146	0.648079	0.576896
G9986_25059	BGIG9986_25059	BGIG9986_25059	-0.275573	0.564144	0.490618
G9986_10001	100349335	CAPZA1	0.00726676	0.715978	0.656133
G9986_16714	100358525	HRH4	-3.88412	2.12e-156	2.3e-157
G9986_1859	100338106	HCFC1R1	0.462114	2.99e-11	1.17e-11
G9986_16513	100358253	ITPRID2	0.203278	2.7e-18	8.83e-19
G9986_20663	103351630	LOC103351630	1.66929	0.0990847	0.071067
G9986_6436	100344410	LOC100344410	-2.11621	0	0
[truncated: 17,886 more rows]

## Sheet: supplementary table 2
#differential expressed lncRNAs
Gene ID	Gene Symbol	Type	log2 (p1_TB / p1_TD)	Qvalue (p1_TB / p1_TD)	Pvalue(p1_TB / p1_TD)
100008570	'TTN'	mRNA	-1.59328	2.89266e-223	2.46729e-224
100008596	'SYPL2'	mRNA	-1.5837	0.00079526	0.000441564
100008600	'CSTB'	mRNA	1.5861	0	0
100008603	'MELTF'	mRNA	1.42564	0	0
100008610	'DHDH'	mRNA	3.03582	1.23576e-104	1.6923e-105
100008611	'JPH1'	mRNA	1.1699	7.06438e-71	1.21115e-71
100008624	'ITIH3'	mRNA	1.42354	1.19287e-68	2.0883e-69
100008626	'HAS2'	mRNA	1.65168	0	0
100008633	'PLAU'	mRNA	2.52105	0	0
100008646	'AQP4'	mRNA	-1.88511	0	0
100008655	'ANXA8'	mRNA	1.41004	0	0
100008658	'PRNP'	mRNA	-1.6577	0	0
100008659	'SLC22A1'	mRNA	-2.23072	0.000289333	0.000155362
100008661	'RAD51'	mRNA	-1.40412	4.16039e-155	4.52571e-156
100008662	'AOAH'	mRNA	1.66288	0	0
100008665	'LUM'	mRNA	1.92888	0	0
100008666	'VCAN'	mRNA	1.03244	0	0
100008671	'SCTR'	mRNA	-3.15938	1.32367e-08	5.69438e-09
100008678	'LIPC'	mRNA	-4.03807	1.18602e-06	5.56327e-07
100008681	'FGF7'	mRNA	2.90134	8.7858e-144	9.94611e-145
100008685	'MMP13'	mRNA	1.26717	0	0
100008687	'LOC100008687'	mRNA	-5.2869	3.22322e-41	7.35292e-42
100008689	'TIMP2'	mRNA	1.08248	0	0
100008692	'CNMD'	mRNA	1.18386	0	0
100008695	'INMT'	mRNA	-5.51889	2.05036e-281	1.49312e-282
100008700	'ABCC9'	mRNA	1.71799	0	0
100008701	'IL10'	mRNA	1.46511	4.12453e-09	1.7393e-09
100008703	'S100A12'	mRNA	-3.81583	0	0
100008704	'S100A9'	mRNA	-3.8083	0	0
100008705	'HTRA1'	mRNA	1.54064	0	0
100008706	'CORO1A'	mRNA	-1.65437	0	0
100008709	'HHEX'	mRNA	-1.20636	7.51995e-85	1.16294e-85
100008712	'LPXN'	mRNA	2.52504	0	0
100008713	'CLU'	mRNA	1.72656	0	0
100008714	'SSPN'	mRNA	1.07986	5.8508e-147	6.54698e-148
100008718	'KLF5'	mRNA	-1.89029	7.28187e-224	6.18907e-225
100008720	'P2RX4'	mRNA	1.27637	1.27683e-212	1.12182e-213
100008723	'SGK1'	mRNA	1.06384	0	0
100008725	'ADORA3'	mRNA	-1.55199	5.50038e-13	2.05559e-13
100008727	'SLC4A4'	mRNA	2.01011	2.88268e-169	2.95314e-170
100008733	'IL6'	mRNA	6.37978	4.66713e-107	6.30218e-108
100008734	'ITGA2B'	mRNA	-2.81896	0	0
100008746	'NPC1'	mRNA	1.09258	0	0
100008747	'LEP'	mRNA	-1.61215	9.72884e-12	3.76696e-12
100008754	'PON3'	mRNA	-1.43025	3.00621e-33	7.62287e-34
100008760	'FLNB'	mRNA	1.20219	0	0
100008765	'ADAMTS4'	mRNA	1.43193	2.4883e-239	2.00851e-240
100008767	'ABCB11'	mRNA	-3.49059	4.15964e-18	1.36897e-18
100008770	'LOC100008770'	mRNA	3.3596	1.47406e-11	5.7364e-12
100008771	'LOC100008771'	mRNA	5.96474	2.57961e-21	7.94485e-22
100008773	'STX3'	mRNA	-1.3628	2.50976e-203	2.2707e-204
100008777	'CA12'	mRNA	1.23997	1.52674e-232	1.25616e-233
100008782	'CD1E'	mRNA	1.76785	7.16566e-05	3.7068e-05
100008799	'ADAMTS5'	mRNA	1.42236	0	0
100008803	'NCF1'	mRNA	-2.15077	1.31807e-166	1.36288e-167
100008811	'OVGP1'	mRNA	3.96474	1.52596e-14	5.46486e-15
100008812	'LIPH'	mRNA	-1.69704	6.08317e-15	2.15591e-15
100008814	'ARG1'	mRNA	5.32921	0	0
100008816	'HP'	mRNA	-1.42341	0	0
100008825	'CD36'	mRNA	1.33553	0	0
100008830	'LOC100008830'	mRNA	3.44739	0	0
100008831	'SLC22A2'	mRNA	-3.9297	5.05837e-41	1.15698e-41
100008832	'GATA2'	mRNA	-2.43823	0	0
100008833	'NOS2'	mRNA	3.01067	1.17954e-290	8.3346e-292
100008835	'OGN'	mRNA	1.05366	0	0
100008839	'AQP1'	mRNA	-1.33064	0	0
100008846	'EZR'	mRNA	1.11463	4.79053e-96	6.86151e-97
100008851	'SLC22A6'	mRNA	-4.79015	3.58925e-06	1.72404e-06
100008852	'NOX1'	mRNA	-4.18246	2.33381e-07	1.05986e-07
100008853	'FBP2'	mRNA	-3.84326	2.43282e-24	7.07309e-25
100008856	'JUN'	mRNA	1.3538	1.51675e-202	1.37609e-203
100008857	'HAND2'	mRNA	1.09915	9.45616e-07	4.4104e-07
100008862	'ART4'	mRNA	-3.06011	7.66137e-255	5.96449e-256
100008864	'CRYBA1'	mRNA	-2.83454	2.04912e-15	7.16173e-16
100008868	'NGB'	mRNA	-1.51143	4.30719e-07	1.97749e-07
100008875	'BCL2L1'	mRNA	-1.39617	0	0
100008881	'KCNJ8'	mRNA	1.2183	1.15599e-83	1.80165e-84
100008882	'PLTP'	mRNA	2.33007	0	0
100008891	'SLC26A7'	mRNA	3.65611	0	0
100008896	'NR5A2'	mRNA	-1.36405	2.18659e-17	7.29633e-18
100008899	'VEGFA'	mRNA	1.01567	0	0
100008901	'VCAM1'	mRNA	-1.46178	0	0
100008909	'ABCC3'	mRNA	1.48952	0	0
100008913	'IGLL1'	mRNA	-1.20925	1.74643e-41	3.96732e-42
100008918	'IQGAP2'	mRNA	-1.33218	0	0
100008919	'HMOX1'	mRNA	2.35094	0	0
100008920	'NRG1'	mRNA	1.58489	3.70216e-06	1.77958e-06
100008921	'LOC100008921'	mRNA	-3.48889	0	0
100008922	'S100A10'	mRNA	1.15032	7.35719e-129	8.93933e-130
100008924	'VIM'	mRNA	1.1493	0	0
100008929	'MDK'	mRNA	1.5767	1.62574e-281	1.18308e-282
100008931	'SLC22A3'	mRNA	-1.11956	3.09123e-42	6.96942e-43
100008933	'CHRD'	mRNA	1.25494	4.75992e-34	1.19381e-34
100008937	'NPY2R'	mRNA	-2.11207	9.67608e-26	2.73289e-26
100008940	'IRAG1'	mRNA	-2.90959	0	0
100008945	'POSTN'	mRNA	1.58289	0	0
100008950	'HEXA'	mRNA	1.44726	0	0
100008960	'AQP8'	mRNA	-2.18719	0	0
100008967	'ARG2'	mRNA	2.2396	1.39043e-24	4.02639e-25
100008976	'VLDLR'	mRNA	1.3813	0	0
100008978	'LCAT'	mRNA	-1.04063	4.86807e-64	8.86506e-65
100008979	'CACNA1B'	mRNA	-2.8517	0	0
100008983	'CD14'	mRNA	2.32243	0	0
100008984	'CCL4'	mRNA	-1.12383	6.00947e-22	1.83028e-22
100008985	'S100A8'	mRNA	-3.87896	0	0
100008986	'LOC100008986'	mRNA	-1.24363	4.48391e-12	1.72127e-12
100008988	'CD63'	mRNA	1.31323	0	0
100008989	'MGP'	mRNA	1.58194	0	0
100008992	'SLC2A5'	mRNA	-2.23162	2.14143e-76	3.52274e-77
100008995	'AHR'	mRNA	1.20327	3.31542e-147	3.70492e-148
100008998	'CD28'	mRNA	3.24275	1.00002e-194	9.36949e-196
100008999	'CD86'	mRNA	1.03105	1.4037e-36	3.37229e-37
100009000	'MMP2'	mRNA	1.10154	0	0
100009014	'RGS4'	mRNA	1.62622	8.53654e-24	2.50249e-24
100009016	'MYOZ1'	mRNA	-2.30472	0.000143506	7.55023e-05
100009022	'KERA'	mRNA	-1.36583	4.25443e-14	1.54117e-14
100009037	'CDKN1B'	mRNA	-1.11971	6.50375e-248	5.16139e-249
100009038	'CCND3'	mRNA	-1.51012	0	0
100009047	'TIMP1'	mRNA	1.45091	0	0
100009051	'MYLK2'	mRNA	-1.92054	3.38404e-12	1.29412e-12
100009064	'FMO5'	mRNA	-1.07255	5.32658e-75	8.84281e-76
100009067	'MSR1'	mRNA	1.22869	0	0
100009068	'FGF2'	mRNA	1.44058	2.52501e-28	6.84714e-29
100009071	'AKR1C5'	mRNA	2.53178	0.000186479	9.88102e-05
100009083	'CA1'	mRNA	-3.16162	0	0
100009084	'HBB2'	mRNA	-2.69738	0	0
100009092	'CAPN2'	mRNA	1.01142	0	0
100009095	'CASQ1'	mRNA	-1.47464	2.28796e-05	1.15112e-05
100009096	'BPGM'	mRNA	-2.70644	0	0
100009101	'APOB'	mRNA	1.63944	8.42895e-39	1.97413e-39
100009107	'LDHA'	mRNA	1.04324	0	0
100009110	'MMP1'	mRNA	8.38827	0	0
100009111	'MMP3'	mRNA	8.11444	0	0
100009114	'ALOX15'	mRNA	-3.30296	8.17963e-175	8.215e-176
100009115	'MCP-1'	mRNA	-3.40249	0	0
100009116	'MCP2'	mRNA	-3.28731	0	0
100009118	'TGM1'	mRNA	1.31282	3.00439e-20	9.46161e-21
100009119	'FMO2'	mRNA	-2.81763	1.50469e-12	5.69443e-13
100009122	'AKR1B1'	mRNA	1.68112	0	0
100009124	'LBP'	mRNA	-3.62817	0	0
100009128	'VTN'	mRNA	2.59135	5.3972e-121	6.82386e-122
100009129	'CXCL8'	mRNA	1.65974	0	0
100009130	'CCL2'	mRNA	3.78812	1.74525e-35	4.27095e-36
100009134	'LOC100009134'	mRNA	-3.66034	0	0
100009135	'LOC100009135'	mRNA	-3.43582	0	0
100009136	'LOC100009136'	mRNA	-3.3626	0	0
100009138	'SAA3'	mRNA	4.98565	0	0
100009140	'PPP1R3A'	mRNA	-4.96007	0.000563894	0.000309782
100009141	'ITGB8'	mRNA	1.67708	1.64086e-115	2.12989e-116
100009142	'CAMP'	mRNA	-3.87411	0	0
100009149	'TNFAIP6'	mRNA	1.84019	2.40398e-177	2.38898e-178
100009153	'FPR1'	mRNA	-3.26358	0	0
100009154	'ACO1'	mRNA	1.0714	0	0
100009156	'CA2'	mRNA	-1.81638	0	0
100009160	'RLN1'	mRNA	4.79482	1.67435e-05	8.36038e-06
100009165	'VWF'	mRNA	1.48688	0	0
100009166	'LOC100009166'	mRNA	-3.96236	0	0
100009168	'LOC100009168'	mRNA	5.3541	5.47799e-184	5.35016e-185
100009170	'SERPIND1'	mRNA	-1.92765	0.000387861	0.000209984
100009174	'COL12A1'	mRNA	2.1787	0	0
100009175	'TACR2'	mRNA	-3.96007	2.67942e-06	1.27773e-06
100009177	'COL3A1'	mRNA	2.22497	0	0
100009187	'LGALS3'	mRNA	4.76039	0	0
100009191	'APOBEC1'	mRNA	-1.57383	8.36559e-71	1.43507e-71
100009196	'SLC9A3R1'	mRNA	-1.56631	2.53127e-189	2.41873e-190
100009197	'C9'	mRNA	1.46765	4.40851e-07	2.02489e-07
100009198	'BDKRB1'	mRNA	2.64762	1.65419e-77	2.69791e-78
100009204	'SELL'	mRNA	-2.93221	0	0
100009209	'EMP1'	mRNA	2.0104	0	0
100009215	'PPP2R5B'	mRNA	-1.30475	0	0
100009226	'CA4'	mRNA	2.50753	1.25086e-07	5.61546e-08
100009228	'BPI'	mRNA	-3.46725	0	0
100009230	'TGFBI'	mRNA	2.34299	0	0
100009231	'CALCR'	mRNA	1.33132	1.21767e-08	5.22916e-09
100009234	'SLC1A5'	mRNA	-1.04606	0	0
100009242	'KCNH2'	mRNA	-2.16493	8.49232e-111	1.12582e-111
100009243	'NOS1'	mRNA	6.96474	1.35451e-20	4.23506e-21
100009245	'GRO-A'	mRNA	1.57176	1.84685e-07	8.35467e-08
100009246	'SLN'	mRNA	-3.37511	2.91345e-07	1.32881e-07
100009248	'PTGS2'	mRNA	3.75723	0	0
100009254	'FTL'	mRNA	1.98465	0	0
100009256	'LPH'	mRNA	-3.07357	1.3817e-29	3.67661e-30
100009259	'LOC100009259'	mRNA	4.97658	6.916e-41	1.58396e-41
100009268	'ORM1'	mRNA	-3.42053	2.59625e-157	2.80203e-158
100009269	'CNGA2'	mRNA	-1.31621	7.68919e-07	3.57236e-07
100009271	'ACTA2'	mRNA	3.48237	0	0
100009274	'ACE'	mRNA	1.70992	0	0
100009275	'TAC1'	mRNA	3.28514	1.77918e-68	3.1201e-69
100009279	'ATP4A'	mRNA	-1.93717	3.28536e-80	5.25089e-81
100009280	'SLC6A8'	mRNA	1.04302	0	0
100009283	'ADH1A'	mRNA	-3.03807	2.41083e-14	8.67021e-15
100009305	'ALCAM'	mRNA	1.99695	0	0
100009317	'SLC46A1'	mRNA	1.98531	0	0
100009322	'OLR1'	mRNA	1.49714	4.19328e-17	1.4083e-17
100009328	'ERBB4'	mRNA	-2.77347	2.40011e-73	4.02673e-74
100009329	'AGTR2'	mRNA	1.04173	1.47719e-09	6.12004e-10
100009332	'LOC100009332'	mRNA	4.68766	1.97003e-91	2.91085e-92
100009334	'CTSK'	mRNA	1.74256	0	0
100009335	'SLC22A7'	mRNA	-1.86815	3.8273e-06	1.84128e-06
100009337	'APOE'	mRNA	2.24953	0	0
100009339	'CEL'	mRNA	-3.72875	8.87218e-14	3.24207e-14
100009345	'ITIH2'	mRNA	-1.79015	4.14695e-06	1.99923e-06
100009350	'PRKAR2B'	mRNA	-2.22643	0	0
100009366	'KCNJ3'	mRNA	-2.32066	1.18037e-05	5.84901e-06
100009369	'PTGER2'	mRNA	-2.80552	3.08751e-121	3.90053e-122
100009377	'CD80'	mRNA	1.88637	1.68344e-199	1.55187e-200
100009378	'SORL1'	mRNA	-1.28046	0	0
100009380	'GJC1'	mRNA	1.15112	9.81152e-28	2.68332e-28
100009383	'COL8A1'	mRNA	2.08853	0	0
100009387	'ART1'	mRNA	-2.64314	0.000500454	0.000273936
100009389	'PTGER3'	mRNA	-1.49943	7.95824e-198	7.39631e-199
100009398	'ADRA1D'	mRNA	-1.13807	0.000940944	0.000526169
100009400	'MYL1'	mRNA	-2.76415	9.55296e-13	3.59365e-13
100009408	'SLC7A8'	mRNA	1.06099	0	0
100009413	'ALOX5AP'	mRNA	-2.35529	0	0
100009419	'CD1C'	mRNA	4.55612	0	0
100009424	'ADRA2A'	mRNA	-1.05863	8.26942e-22	2.52483e-22
100009428	'TNNT2'	mRNA	-4.52195	1.49188e-29	3.97354e-30
100009433	'SLC15A2'	mRNA	1.28351	3.16083e-105	4.31744e-106
100009440	'PTGR1'	mRNA	-1.81046	0	0
100009444	'SULT4A1'	mRNA	1.5755	3.77945e-05	1.92489e-05
100009459	'CD59'	mRNA	-1.25358	2.15787e-99	3.03212e-100
100009466	'SLC23A2'	mRNA	1.89599	0	0
100009467	'KCNK3'	mRNA	3.91029	2.07286e-05	1.04018e-05
100009506	'ACTA1'	mRNA	-2.38927	4.01761e-45	8.76504e-46
100009508	'HEXB'	mRNA	1.12993	0	0
100009516	'SCN5A'	mRNA	1.66846	3.26823e-23	9.71395e-24
100009522	'EIF2AK1'	mRNA	-2.01258	0	0
100009528	'CBR1'	mRNA	-2.88896	2.00622e-73	3.36287e-74
100009529	'PTPRO'	mRNA	1.54312	5.34766e-148	5.96246e-149
100009530	'CLCN2'	mRNA	-2.15697	0	0
100009531	'HSD11B2'	mRNA	-1.57472	1.28742e-28	3.47493e-29
100009534	'SELP'	mRNA	-2.77868	0	0
100009536	'RYR2'	mRNA	1.42776	3.35387e-23	9.97355e-24
100009537	'SOAT1'	mRNA	1.39236	0	0
100009541	'HPX'	mRNA	3.328	3.27654e-131	3.92677e-132
100009542	'MYLPF'	mRNA	-1.5837	0.00079526	0.000441564
100009547	'LRP1'	mRNA	1.1131	0	0
100009548	'MYH4'	mRNA	2.95163	1.66782e-06	7.87944e-07
100009551	'LOC100009551'	mRNA	-3.31541	0	0
100009556	'PLAT'	mRNA	1.52978	2.12207e-246	1.68835e-247
100009559	'MMP12'	mRNA	9.93221	0	0
100009562	'RSC1A1'	mRNA	-1.05389	0	0
100009572	'SFRP2'	mRNA	4.04215	0	0
100009573	'IGF2R'	mRNA	1.46101	0	0
100009579	'HIF1A'	mRNA	1.28269	0	0
100009585	'CACNA1S'	mRNA	-3.82967	2.69835e-42	6.07821e-43
100009588	'SERPINE1'	mRNA	2.96872	0	0
100009589	'LY96'	mRNA	1.14193	1.51868e-30	3.98688e-31
100009594	'HTR1B'	mRNA	3.81866	8.29548e-60	1.57365e-60
100009597	'FTH1'	mRNA	2.04828	0	0
100009598	'MMP14'	mRNA	1.34698	0	0
100037707	'UGT1A7'	mRNA	1.19964	1.61479e-85	2.48748e-86
100037708	'CD1A'	mRNA	2.51471	1.3705e-19	4.3643e-20
100037709	'CD1B'	mRNA	1.58837	5.02779e-09	2.12576e-09
100037710	'SLC2A4'	mRNA	-2.43216	4.0222e-90	6.00377e-91
100037711	'KCNE4'	mRNA	2.91533	7.14474e-38	1.68989e-38
100037713	'CLDN1'	mRNA	2.18386	2.86057e-06	1.36569e-06
100037716	'ATP2A1'	mRNA	-2.33267	1.97518e-24	5.73264e-25
100037719	'PRKCB'	mRNA	-2.09923	0	0
100037722	'KCNA1'	mRNA	5.1687	2.39513e-58	4.60017e-59
100101555	'CACNA1C'	mRNA	1.40338	1.08162e-59	2.05511e-60
100101568	'LOC100101568'	mRNA	-2.55371	2.78954e-29	7.45364e-30
100101571	'GPD2'	mRNA	1.00227	2.64735e-196	2.47107e-197
100101573	'CRYGS'	mRNA	2.96474	0.000114747	6.00252e-05
100101577	'TNFSF13B'	mRNA	1.21389	3.93341e-44	8.67035e-45
100101579	'CCR5'	mRNA	3.20545	0	0
100101585	'ADAM9'	mRNA	1.8365	0	0
100101588	'CASP1'	mRNA	-1.20157	1.94162e-91	2.8679e-92
100101593	'CTSB'	mRNA	2.54154	0	0
100101594	'CTSC'	mRNA	2.05242	0	0
100101595	'CTSD'	mRNA	2.4876	0	0
100101597	'CTSH'	mRNA	2.18923	0	0
100101598	'CTSS'	mRNA	2.67981	0	0
100101601	'HPSE'	mRNA	-1.71565	1.17964e-101	1.63799e-102
100101603	'MMP10'	mRNA	3.17425	7.2323e-10	2.9669e-10
100101604	'MMP11'	mRNA	1.37019	4.44439e-131	5.33085e-132
100101606	'MMP17'	mRNA	1.05474	9.15008e-90	1.36809e-90
100101609	'ST14'	mRNA	-2.14009	1.08404e-41	2.45549e-42
100101617	'SLC16A10'	mRNA	-2.67839	0	0
100101618	'THRSP'	mRNA	-2.91961	2.68635e-222	2.30077e-223
100101623	'CTSZ'	mRNA	1.18871	0	0
100125984	'TPM2'	mRNA	1.76268	0	0
100125987	'MYH6'	mRNA	2.11898	5.89722e-30	1.5615e-30
100125988	'SLC2A1'	mRNA	1.28212	0	0
100125991	'MYH4'	mRNA	-3.46508	1.48591e-65	2.67306e-66
100125994	'TNMD'	mRNA	4.79482	7.19262e-10	2.95026e-10
100126073	'EDNRA'	mRNA	1.17399	0	0
100126075	'RS1'	mRNA	1.99413	2.73439e-06	1.30435e-06
100134864	'CCNE1'	mRNA	-1.9672	0	0
100134866	'CCNA2'	mRNA	-1.94709	0	0
100134867	'CCNE2'	mRNA	-1.68522	5.09044e-200	4.67981e-201
100144325	'FOXP2'	mRNA	-1.62022	9.16798e-22	2.80056e-22
100144327	'XDH'	mRNA	3.22589	6.03334e-280	4.4179e-281
100144332	'ADIPOR1'	mRNA	-1.10353	0	0
100144333	'CXCL13'	mRNA	2.05116	7.81618e-05	4.05255e-05
100144334	'CR1'	mRNA	-1.99223	2.99277e-91	4.42504e-92
100144335	'CXCR5'	mRNA	-2.08066	5.73533e-49	1.20481e-49
100144336	'LTB'	mRNA	-2.17513	9.66148e-122	1.21765e-122
100144337	'CCL21'	mRNA	1.42285	2.1311e-06	1.01078e-06
100189557	'CCR3'	mRNA	-2.35951	2.20469e-17	7.35784e-18
100190898	'PHKA2'	mRNA	-1.91299	0	0
100286831	'GCH1'	mRNA	-2.70837	7.12966e-145	8.04615e-146
100301528	'APOC1'	mRNA	2.53178	0.000186479	9.88102e-05
100301530	'CD1D'	mRNA	-1.02307	2.51624e-74	4.18994e-75
100301536	'C1QTNF7'	mRNA	1.0055	1.29181e-06	6.07184e-07
100302410	'ASB5'	mRNA	8.10619	0	0
100302412	'CKMT2'	mRNA	-4.11207	0.00047823	0.000261206
100303761	'F8'	mRNA	-1.99119	3.40537e-210	3.01764e-211
100303768	'IL18R1'	mRNA	-1.84153	1.48273e-70	2.55101e-71
100316908	'HGF'	mRNA	1.12192	4.96986e-65	8.97795e-66
100327257	'CYP2B4'	mRNA	-2.6082	2.18276e-249	1.72346e-250
100327259	'CACNA1D'	mRNA	-1.19135	7.7631e-13	2.91409e-13
100327260	'ADH2-1'	mRNA	-3.25527	2.56913e-32	6.59078e-33
100327263	'KIT'	mRNA	-1.58874	3.785e-286	2.71445e-287
100328569	'KCNAB1'	mRNA	1.2056	1.23567e-14	4.41158e-15
100328583	'GRO-B'	mRNA	-1.59054	9.59045e-11	3.82287e-11
100328589	'FN1'	mRNA	1.55	0	0
100328593	'PIGR'	mRNA	-2.53532	0	0
100328596	'CYP2A11'	mRNA	-1.97268	1.97072e-282	1.4272e-283
100328622	'CXCR1'	mRNA	-2.08411	0	0
100328627	'CXCR2'	mRNA	-3.09109	0	0
100328630	'STEAP1'	mRNA	1.90873	5.14612e-251	4.03998e-252
100328631	'STEAP2'	mRNA	1.8235	0	0
100328636	'ZNF800'	mRNA	-1.21706	1.99425e-209	1.77421e-210
100328641	'HMGB1'	mRNA	-1.23083	0	0
100328648	'SERPINB10'	mRNA	-3.20101	0	0
100328649	'SERPINB8'	mRNA	-1.43784	2.16301e-05	1.08672e-05
100328654	'GET1'	mRNA	1.00241	0.000551301	0.000302544
100328677	'CELF3'	mRNA	-3.34473	2.72419e-48	5.76238e-49
100328679	'TUBGCP4'	mRNA	-1.36467	0	0
100328686	'ELL3'	mRNA	-2.25481	1.06337e-12	4.00503e-13
100328690	'WDR76'	mRNA	-1.25005	3.21072e-111	4.24027e-112
100328697	'OSTM1'	mRNA	1.53562	0	0
100328698	'NR2E1'	mRNA	-1.9325	7.26092e-42	1.64287e-42
100328719	'ACSL6'	mRNA	2.83887	2.67016e-67	4.72825e-68
100328723	'SLC22A4'	mRNA	-2.05549	1.13428e-185	1.09982e-186
100328724	'IRF1'	mRNA	-1.43407	0	0
100328739	'FBXO7'	mRNA	-1.46238	0	0
100328760	'ATP6AP1'	mRNA	1.06018	0	0
100328771	'RAB39B'	mRNA	4.93777	7.27513e-11	2.89117e-11
100328794	'MDFIC'	mRNA	1.04639	0	0
100328800	'NPRL3'	mRNA	-1.54424	0	0
100328801	'HBZ'	mRNA	-4.17636	8.27405e-09	3.52825e-09
100328803	'HBQ1'	mRNA	-2.35426	0	0
100328903	'RASGRP2'	mRNA	-3.02601	0	0
100328910	'LOC100328910'	mRNA	-1.38528	1.43966e-133	1.71088e-134
100328945	'KCNA3'	mRNA	-1.89023	0	0
100328947	'CYP2B5'	mRNA	-3.15453	1.24564e-19	3.96294e-20
100328948	'LOC100328948'	mRNA	-2.78296	4.67926e-77	7.64815e-78
100328951	'RAG2'	mRNA	-1.07025	5.91094e-07	2.73074e-07
100328955	'VPREB2'	mRNA	-2.84937	7.44461e-06	3.64218e-06
100328962	'ANXA1'	mRNA	-1.1422	0	0
100337689	'SLC44A1'	mRNA	1.04975	0	0
100337702	'WDR17'	mRNA	2.00007	3.14822e-70	5.4402e-71
100337707	'LOC100337707'	mRNA	-1.24769	2.28985e-05	1.15218e-05
100337726	'WDFY1'	mRNA	1.26155	0	0
100337748	'PGBD5'	mRNA	5.12224	0	0
100337749	'ATF3'	mRNA	3.96753	0	0
100337769	'MYO1A'	mRNA	-1.85371	3.66109e-31	9.53569e-32
100337777	'CA9'	mRNA	2.09745	0	0
100337792	'ASF1B'	mRNA	-1.7713	5.90549e-176	5.90133e-177
100337800	'LOC100337800'	mRNA	1.01146	4.72108e-57	9.15297e-58
100337803	'KIF15'	mRNA	-2.06703	0	0
100337804	'SIGLEC15'	mRNA	1.41634	0	0
100337809	'GPSM3'	mRNA	-1.15064	0	0
100337814	'CITED4'	mRNA	1.30383	3.80319e-06	1.8293e-06
100337821	'CRYBG2'	mRNA	-3.07724	9.76701e-125	1.21474e-125
100337829	'EPB42'	mRNA	-3.27833	0	0
100337836	'RDH12'	mRNA	-1.72303	4.35899e-06	2.10452e-06
100337873	'BMP7'	mRNA	-1.10519	1.1545e-13	4.23443e-14
100337884	'CALCOCO1'	mRNA	-1.41331	0	0
100337896	'MCM2'	mRNA	-1.50868	0	0
100337906	'TULP1'	mRNA	-2.72875	6.19209e-06	3.01695e-06
100337910	'STIL'	mRNA	-1.83135	0	0
100337914	'GPR160'	mRNA	-2.78402	4.14237e-100	5.79773e-101
100337932	'RCBTB1'	mRNA	-1.58311	0	0
100337936	'CCL25'	mRNA	-2.32066	1.18037e-05	5.84901e-06
100337937	'TFAP4'	mRNA	-1.0094	1.78599e-40	4.1084e-41
100337948	'KIRREL3'	mRNA	-1.96848	3.24638e-07	1.48343e-07
100337967	'MCM8'	mRNA	-1.44094	1.48937e-44	3.26726e-45
100337974	'CDH13'	mRNA	1.46257	0	0
100337984	'RNF123'	mRNA	-2.43865	0	0
100337993	'DAB1'	mRNA	-3.39218	2.94508e-87	4.47598e-88
100338007	'MYO1E'	mRNA	1.52141	0	0
100338069	'IQGAP3'	mRNA	-1.52672	0	0
100338072	'TACSTD2'	mRNA	1.18885	1.37679e-27	3.77157e-28
100338073	'EPHA8'	mRNA	-2.18117	2.08062e-23	6.15585e-24
100338079	'PLK4'	mRNA	-1.90227	0	0
100338080	'PKP1'	mRNA	2.54866	2.59665e-20	8.16711e-21
100338094	'HTRA4'	mRNA	1.2365	1.5301e-180	1.50825e-181
100338113	'LOC100338113'	mRNA	-1.07847	3.49553e-27	9.65472e-28
100338117	'TECTA'	mRNA	-1.23185	1.22202e-07	5.48322e-08
100338134	'DMC1'	mRNA	-1.12457	0.00010449	5.45152e-05
100338136	'NOL3'	mRNA	1.27833	7.26508e-21	2.25691e-21
100338139	'LY75'	mRNA	-2.66241	0	0
100338147	'ABTB1'	mRNA	-1.68179	0	0
100338166	'PAQR9'	mRNA	-2.44558	0	0
100338187	'UBE2C'	mRNA	-2.27372	0	0
100338208	'FOSL1'	mRNA	2.24548	5.39159e-13	2.01412e-13
100338209	'ASAH1'	mRNA	1.87184	0	0
100338220	'PHYKPL'	mRNA	-1.43314	3.58169e-132	4.26907e-133
100338248	'LMX1A'	mRNA	2.86521	5.7572e-25	1.65037e-25
100338260	'GATM'	mRNA	-1.39908	8.14254e-77	1.33375e-77
100338266	'ZWINT'	mRNA	-1.77324	7.88537e-135	9.3154e-136
100338286	'SHANK2'	mRNA	-1.22311	1.15607e-10	4.62159e-11
100338306	'GALM'	mRNA	1.37549	0	0
100338318	'ACOT12'	mRNA	1.98746	4.21374e-05	2.15201e-05
100338321	'CDSN'	mRNA	2.60217	5.96379e-06	2.90362e-06
100338332	'GNB4'	mRNA	1.30324	0	0
100338351	'IL10RB'	mRNA	1.1053	0	0
100338359	'BDKRB2'	mRNA	1.77279	1.71602e-19	5.48016e-20
100338361	'ZSCAN10'	mRNA	-1.44804	1.21708e-07	5.45985e-08
100338362	'PPIF'	mRNA	-1.15775	9.92127e-164	1.03833e-164
100338366	'UNG'	mRNA	-1.08253	1.98963e-84	3.08691e-85
100338370	'DACT2'	mRNA	1.92919	1.66165e-37	3.94938e-38
100338373	'TBCEL'	mRNA	-2.33415	0	0
100338376	'FLI1'	mRNA	-1.09049	0	0
100338378	'LOC100338378'	mRNA	-1.17205	2.69351e-87	4.09228e-88
100338395	'ARHGEF4'	mRNA	-1.17287	6.02133e-08	2.66968e-08
100338422	'LZTS1'	mRNA	1.1256	3.30993e-115	4.30138e-116
100338429	'NXN'	mRNA	1.06079	0	0
100338432	'CCR7'	mRNA	1.10552	9.52996e-29	2.56749e-29
100338467	'RTN4'	mRNA	1.2765	0	0
100338470	'SDC1'	mRNA	1.40438	0	0
100338477	'BCDIN3D'	mRNA	-1.15114	1.18823e-67	2.09989e-68
100338489	'TRAIP'	mRNA	-1.40516	2.90745e-66	5.19229e-67
100338494	'CENPW'	mRNA	-1.06195	1.03286e-06	4.8308e-07
100338499	'PSRC1'	mRNA	-1.21912	1.9474e-61	3.63938e-62
100338519	'GLP2R'	mRNA	3.25716	2.42974e-36	5.86052e-37
100338521	'SLC25A39'	mRNA	-1.70461	0	0
100338523	'ALDH2'	mRNA	-1.23391	0	0
100338524	'VSIG4'	mRNA	2.40304	0	0
100338527	'LOC100338527'	mRNA	-2.84372	2.77484e-42	6.2519e-43
100338533	'SPRY3'	mRNA	-1.29084	2.40559e-11	9.42203e-12
100338542	'PASK'	mRNA	-1.15171	1.3244e-117	1.70113e-118
100338548	'TCP11L1'	mRNA	1.07419	5.1132e-153	5.61362e-154
100338560	'ACTR6'	mRNA	1.04413	5.67723e-36	1.37677e-36
100338561	'C6H7orf61'	mRNA	-1.33071	5.38733e-05	2.77034e-05
100338569	'C1QTNF3'	mRNA	1.35206	0	0
100338588	'LIPA'	mRNA	2.59983	0	0
100338590	'ABLIM1'	mRNA	-1.01041	0	0
100338594	'TMEM229B'	mRNA	-1.94903	5.47862e-252	4.28999e-253
100338604	'IFNAR1'	mRNA	1.16873	0	0
100338617	'DENND4C'	mRNA	1.15551	0	0
100338625	'LOC100338625'	mRNA	-2.60977	1.39389e-141	1.5955e-142
100338649	'KBTBD12'	mRNA	1.41536	9.00183e-43	2.0155e-43
100338679	'PCBD1'	mRNA	1.70211	4.25705e-60	8.04995e-61
100338696	'CD209'	mRNA	1.93475	1.24288e-10	4.97238e-11
100338701	'MIF'	mRNA	1.00037	3.48869e-243	2.79495e-244
100338708	'TIRAP'	mRNA	-1.53486	1.38024e-160	1.46465e-161
100338715	'PDGFRL'	mRNA	1.1998	0	0
100338752	'TMEM79'	mRNA	-3.74076	8.08002e-111	1.07035e-111
100338764	'LOC100338764'	mRNA	-1.40603	4.8892e-203	4.42595e-204
100338769	'CEBPE'	mRNA	-3.71241	0	0
100338778	'LOC100338778'	mRNA	2.01633	2.02956e-275	1.50043e-276
100338788	'FAM214B'	mRNA	-1.48572	0	0
100338807	'MSC'	mRNA	-2.11207	5.34996e-05	2.75031e-05
100338825	'KIFC1'	mRNA	-1.9825	0	0
100338843	'PLEK2'	mRNA	-2.80484	0	0
100338844	'ACYP1'	mRNA	1.03428	4.36425e-09	1.8417e-09
100338869	'PLIN2'	mRNA	2.45831	0	0
100338886	'MROH6'	mRNA	-1.50873	9.21162e-14	3.36889e-14
100338899	'ACRBP'	mRNA	-1.26898	6.2632e-11	2.48367e-11
100338906	'ADAM22'	mRNA	1.48435	4.97313e-230	4.13677e-231
100338930	'SGPL1'	mRNA	2.02425	0	0
100338933	'RAP1GAP2'	mRNA	-1.96889	2.10004e-184	2.04998e-185
100338934	'PRR11'	mRNA	-1.99577	1.89195e-268	1.42439e-269
100338936	'PLEKHM1'	mRNA	1.35674	0	0
100338944	'PRIM1'	mRNA	-1.20602	5.65313e-80	9.04091e-81
100338947	'CLEC4G'	mRNA	-4.48688	1.03466e-236	8.41401e-238
100338950	'POLE'	mRNA	-1.66188	0	0
100338962	'OLFML1'	mRNA	1.26948	1.56449e-43	3.47219e-44
100338974	'FAM110A'	mRNA	-1.40765	5.70173e-112	7.50423e-113
100338989	'CCNB1'	mRNA	-1.57714	0	0
100339005	'STMN1'	mRNA	-1.64927	0	0
100339008	'VGLL3'	mRNA	4.05461	0	0
100339009	'LOC100339009'	mRNA	-1.53315	7.29652e-05	3.77596e-05
100339014	'ALDH1A2'	mRNA	3.07368	1.15984e-67	2.04857e-68
100339032	'LOC100339032'	mRNA	2.66929	5.11147e-05	2.62308e-05
100339043	'PIGQ'	mRNA	-2.00913	0	0
100339060	'SAP25'	mRNA	-2.07916	5.6936e-50	1.18173e-50
100339078	'HDGF'	mRNA	-1.14806	0	0
100339086	'STARD9'	mRNA	1.30705	9.15901e-206	8.25435e-207
100339107	'TMEM266'	mRNA	1.14845	3.09257e-06	1.47894e-06
100339119	'TXN'	mRNA	1.20592	0	0
100339146	'CLEC7A'	mRNA	2.41082	0	0
100339161	'SIAH2'	mRNA	-1.39123	0	0
100339162	'TNIK'	mRNA	-1.20572	4.4981e-195	4.20763e-196
100339172	'DACT1'	mRNA	1.81599	0	0
100339177	'SKA2'	mRNA	-1.38286	2.3067e-56	4.49763e-57
100339191	'ANGPTL4'	mRNA	2.05498	0	0
100339195	'RSPH14'	mRNA	-2.81005	8.77285e-79	1.41493e-79
100339199	'SMC2'	mRNA	-1.29444	0	0
100339215	'GDF7'	mRNA	3.0156	4.08648e-119	5.20777e-120
100339221	'PSMF1'	mRNA	-1.39177	0	0
100339229	'MAP2'	mRNA	1.17423	1.73973e-25	4.93728e-26
100339244	'XPR1'	mRNA	1.53977	0	0
100339251	'GLB1'	mRNA	1.37116	0	0
100339258	'DTL'	mRNA	-1.31748	2.51975e-265	1.90844e-266
100339279	'THY1'	mRNA	1.23307	0	0
100339283	'DMRT2'	mRNA	2.91029	3.6665e-06	1.7618e-06
100339296	'LOC100339296'	mRNA	1.19817	5.33438e-06	2.58912e-06
100339298	'ANXA4'	mRNA	2.14833	0	0
100339305	'LOC100339305'	mRNA	-1.14749	7.43132e-56	1.45569e-56
100339311	'SLC38A3'	mRNA	1.03821	4.00377e-134	4.74395e-135
100339312	'PRICKLE2'	mRNA	1.14899	1.52737e-248	1.20982e-249
100339331	'HAUS2'	mRNA	-1.68998	7.9179e-140	9.13083e-141
100339333	'DNAJC9'	mRNA	-1.19207	3.38667e-265	2.56844e-266
100339334	'KIF20B'	mRNA	-1.40303	3.76552e-154	4.11321e-155
100339361	'SLC25A51'	mRNA	-1.47611	0	0
100339362	'ACACB'	mRNA	-2.17887	0	0
100339365	'GRID2IP'	mRNA	-1.70268	3.00987e-12	1.14982e-12
100339376	'GABRA2'	mRNA	2.88445	3.17683e-22	9.61963e-23
100339379	'SLA'	mRNA	-1.40013	1.95551e-303	1.34931e-304
100339381	'PCNA'	mRNA	-1.14882	0	0
100339385	'CENPN'	mRNA	-1.18923	3.07917e-107	4.15326e-108
100339399	'ENPP4'	mRNA	-1.02167	7.60161e-69	1.32734e-69
100339402	'MFSD2A'	mRNA	-1.55311	9.33538e-24	2.73902e-24
100339409	'LOC100339409'	mRNA	-3.40864	7.36151e-09	3.13282e-09
100339410	'CPOX'	mRNA	-2.23918	0	0
100339413	'PPFIA4'	mRNA	-3.10969	8.35445e-143	9.51241e-144
100339422	'FMNL1'	mRNA	-1.23815	0	0
100339423	'FLVCR2'	mRNA	2.01109	0	0
100339447	'LOC100339447'	mRNA	-2.70391	1.06958e-05	5.28282e-06
100339469	'GPD1'	mRNA	-2.28984	0	0
100339478	'NYAP2'	mRNA	3.24434	0	0
100339501	'OLIG1'	mRNA	-2.28895	3.11705e-12	1.19108e-12
100339522	'AGMO'	mRNA	-1.10921	9.47043e-09	4.04794e-09
100339528	'RNF112'	mRNA	2.04857	3.86023e-09	1.62648e-09
100339553	'ANO4'	mRNA	3.67385	6.98442e-149	7.76632e-150
100339562	'EMILIN2'	mRNA	1.60764	0	0
100339600	'CTSA'	mRNA	1.43684	0	0
100339603	'GINS1'	mRNA	-1.16431	3.50464e-46	7.5666e-47
100339607	'FCER2'	mRNA	-1.15065	7.31187e-14	2.66528e-14
100339627	'BIRC7'	mRNA	1.25779	1.14082e-07	5.11316e-08
100339631	'ST3GAL1'	mRNA	-1.5872	0	0
100339633	'FAM83D'	mRNA	-1.68951	1.42776e-90	2.11967e-91
100339635	'MDM1'	mRNA	-1.20353	1.68934e-60	3.18344e-61
100339650	'CD83'	mRNA	3.10983	0	0
100339652	'UNC5CL'	mRNA	1.62489	3.73757e-06	1.79717e-06
100339653	'APOA2'	mRNA	-3.34034	9.12776e-22	2.78781e-22
100339660	'MED12L'	mRNA	-2.76131	0	0
100339668	'LOC100339668'	mRNA	-1.45815	1.45839e-20	4.56572e-21
100339678	'TAB3'	mRNA	-1.22459	0	0
100339680	'MAB21L1'	mRNA	2.07107	4.463e-107	6.02204e-108
100339697	'NOX4'	mRNA	4.284	1.4584e-93	2.12335e-94
100339712	'ABLIM3'	mRNA	1.59151	5.86671e-145	6.6179e-146
100339714	'KCNIP1'	mRNA	2.37978	1.15538e-07	5.18014e-08
100339715	'CPLX2'	mRNA	-3.79015	4.78699e-10	1.95052e-10
100339724	'KEL'	mRNA	-3.29945	0	0
100339727	'TRAK2'	mRNA	-2.30616	0	0
100339755	'NEK2'	mRNA	-2.24161	0	0
100339757	'CEP152'	mRNA	-1.50696	7.67059e-131	9.21982e-132
100339774	'MEGF9'	mRNA	-1.68259	0	0
100339790	'LOC100339790'	mRNA	-3.75134	0	0
100339809	'ZCWPW1'	mRNA	-2.44059	3.93856e-116	5.09651e-117
100339812	'ADAMTS20'	mRNA	5.02511	1.22645e-134	1.4501e-135
100339814	'IFRD2'	mRNA	-1.03507	0	0
100339821	'LOC100339821'	mRNA	-2.38662	2.01361e-29	5.37125e-30
100339825	'MCM3'	mRNA	-1.31558	0	0
100339834	'SHROOM3'	mRNA	1.47611	6.94026e-93	1.015e-93
100339837	'PCDH10'	mRNA	-2.21993	4.64403e-193	4.37918e-194
100339842	'LOC100339842'	mRNA	1.64281	0.000145986	7.68475e-05
100339847	'LANCL3'	mRNA	2.05468	1.394e-24	4.03745e-25
100339848	'BCORL1'	mRNA	-1.00151	3.42965e-194	3.21853e-195
100339860	'RETN'	mRNA	-4.31897	0	0
100339863	'SEPTIN12'	mRNA	-2.40906	6.0173e-09	2.55381e-09
100339866	'CCSAP'	mRNA	-1.75167	1.99461e-155	2.16775e-156
100339888	'OSR2'	mRNA	1.19643	2.69512e-26	7.54969e-27
100339892	'MGAT3'	mRNA	-1.18657	9.20884e-22	2.8135e-22
100339896	'GSAP'	mRNA	-1.43027	2.93886e-228	2.46235e-229
100339898	'DHRS9'	mRNA	-1.10428	1.23124e-99	1.7276e-100
100339906	'ELAPOR2'	mRNA	-1.37302	9.03128e-59	1.72777e-59
100339910	'MKNK1'	mRNA	-1.10105	2.95518e-287	2.1119e-288
100339915	'COL6A6'	mRNA	2.35656	2.73328e-18	8.94872e-19
100339921	'DDIT4L'	mRNA	-1.08976	2.45658e-119	3.12571e-120
100339936	'NXT2'	mRNA	-2.37603	4.09046e-277	3.0158e-278
100339938	'DCLK1'	mRNA	1.55614	1.43477e-150	1.58817e-151
100339941	'LIPE'	mRNA	-1.34864	2.69172e-139	3.11624e-140
100339944	'ADORA2A'	mRNA	-1.38797	1.61845e-82	2.54195e-83
100339950	'PRUNE2'	mRNA	2.16545	0	0
100339953	'MAP2K3'	mRNA	-1.40576	0	0
100339959	'MTMR7'	mRNA	4.3596	1.55804e-13	5.73451e-14
100339962	'PGLYRP1'	mRNA	-3.70632	0	0
100339989	'MAP7'	mRNA	-2.08134	6.22548e-158	6.69386e-159
100339993	'NCAPG2'	mRNA	-1.53126	0	0
100339998	'NKAIN1'	mRNA	1.58425	1.94671e-51	3.97292e-52
100340009	'RBPMS2'	mRNA	-2.45337	3.53339e-171	3.57888e-172
100340031	'MFAP4'	mRNA	2.20415	0	0
100340035	'PHF24'	mRNA	1.3913	5.95573e-23	1.78037e-23
100340040	'LOC100340040'	mRNA	-3.22926	1.70989e-35	4.18356e-36
100340064	'FAM155A'	mRNA	-2.4954	2.60913e-29	6.96504e-30
100340068	'CCDC102B'	mRNA	2.7664	4.20077e-68	7.37944e-69
100340090	'DHRS7'	mRNA	1.38212	0	0
100340091	'XK'	mRNA	-2.71069	0	0
100340092	'XKRX'	mRNA	-2.74327	9.47469e-246	7.54773e-247
100340095	'ZNF703'	mRNA	1.45378	5.84607e-25	1.67614e-25
100340101	'CST7'	mRNA	-1.30273	3.1716e-25	9.03756e-26
100340103	'STXBP2'	mRNA	-1.33786	0	0
100340115	'BLVRB'	mRNA	-1.31984	0	0
100340122	'NKG7'	mRNA	-3.6216	0	0
100340128	'MAL'	mRNA	-1.1798	2.1559e-12	8.19793e-13
100340141	'LOC100340141'	mRNA	-1.58985	4.47105e-06	2.16087e-06
100340149	'TAFA4'	mRNA	-2.37511	3.04758e-10	1.23565e-10
100340156	'BNIP5'	mRNA	1.29165	8.69287e-07	4.04697e-07
100340157	'PLA2G7'	mRNA	1.33789	0	0
100340158	'PPOX'	mRNA	-1.8046	0	0
100340164	'MROH7'	mRNA	-1.23715	8.26408e-22	2.52278e-22
100340189	'TMEM54'	mRNA	1.66929	3.72458e-06	1.79073e-06
100340196	'LRRC75B'	mRNA	-1.63384	1.11278e-44	2.43609e-45
100340205	'NATD1'	mRNA	-2.11944	0	0
100340223	'DCSTAMP'	mRNA	1.49212	5.52755e-215	4.82312e-216
100340269	'ANKRD22'	mRNA	-3.65604	7.58115e-271	5.67709e-272
100340280	'LOC100340280'	mRNA	1.8798	5.5484e-82	8.74506e-83
100340310	'TIFAB'	mRNA	1.30525	3.99491e-50	8.27149e-51
100340311	'NFE2'	mRNA	-3.34235	0	0
100340331	'MYCL'	mRNA	-1.31492	1.07714e-18	3.49622e-19
100340334	'HSPG2'	mRNA	1.14009	0	0
100340336	'DKK2'	mRNA	3.12872	8.89448e-51	1.8264e-51
100340348	'AHNAK'	mRNA	1.48548	0	0
100340352	'SYNDIG1'	mRNA	-3.05752	0	0
100340353	'RASGRF1'	mRNA	-1.56775	2.56032e-07	1.16505e-07
100340357	'VRK1'	mRNA	-1.44858	1.37714e-130	1.65667e-131
100340366	'FREM1'	mRNA	1.29984	7.01303e-192	6.64482e-193
100340370	'TRIM29'	mRNA	1.3841	6.36203e-34	1.59691e-34
100340371	'IL18BP'	mRNA	1.12999	7.88283e-87	1.20359e-87
100340374	'LOC100340374'	mRNA	-1.80035	1.52205e-89	2.27955e-90
100340395	'LRRC17'	mRNA	1.08792	3.43567e-86	5.27515e-87
100340400	'GP9'	mRNA	-3.52317	4.10929e-287	2.93875e-288
100340404	'SEMA3E'	mRNA	-1.86673	3.04825e-89	4.57452e-90
100340415	'MCOLN3'	mRNA	2.47514	1.43205e-193	1.34678e-194
100340452	'LOC100340452'	mRNA	-3.0493	5.63658e-172	5.69781e-173
100340492	'DACH1'	mRNA	-2.81671	7.47171e-258	5.76047e-259
100340503	'BGLAP'	mRNA	-1.2676	0	0
100340512	'PLAC8'	mRNA	-2.55976	0	0
100340515	'KCNH1'	mRNA	-1.10565	1.47013e-24	4.25942e-25
100340522	'OCA2'	mRNA	-3.05318	9.68907e-07	4.52439e-07
100340525	'ALOX12'	mRNA	-2.87518	7.65217e-195	7.16573e-196
100340526	'PIK3R6'	mRNA	-1.3272	7.05634e-87	1.07634e-87
100340537	'DEK'	mRNA	-1.22098	0	0
100340558	'SPATC1'	mRNA	-1.96806	1.54984e-26	4.31888e-27
100340562	'DUSP26'	mRNA	-1.83454	1.28598e-09	5.31687e-10
100340567	'GNPTAB'	mRNA	1.0955	0	0
100340570	'SLC16A14'	mRNA	-2.32754	3.82779e-186	3.70574e-187
100340582	'NCR3'	mRNA	-1.07795	1.46323e-06	6.89596e-07
100340600	'SLC6A4'	mRNA	-3.26596	0	0
100340625	'LOC100340625'	mRNA	4.79984	5.3276e-69	9.28659e-70
100340640	'COMMD8'	mRNA	1.16086	6.31225e-83	9.87915e-84
100340646	'VSTM2L'	mRNA	-3.16866	2.67531e-32	6.86589e-33
100340649	'LOC100340649'	mRNA	-2.67074	0	0
100340667	'ADGRF1'	mRNA	-2.82667	1.75928e-35	4.30618e-36
100340671	'RAD54L'	mRNA	-1.7991	9.56402e-221	8.23938e-222
100340674	'MCOLN2'	mRNA	2.37554	0	0
100340692	'MPO'	mRNA	-3.40682	0	0
100340694	'KIF18B'	mRNA	-2.47599	0	0
100340696	'CFP'	mRNA	-2.01019	0	0
100340709	'PCMT1'	mRNA	-1.30964	0	0
100340710	'RET'	mRNA	1.15439	3.76742e-34	9.42803e-35
100340748	'MVP'	mRNA	1.00396	0	0
100340762	'TAL1'	mRNA	-2.56484	0	0
100340787	'OAS2'	mRNA	1.21876	8.97508e-262	6.85183e-263
100340788	'KLHL34'	mRNA	1.94682	0.000244136	0.000130306
100340806	'FANCA'	mRNA	-1.55031	1.0194e-199	9.38192e-201
100340821	'ADRB2'	mRNA	-1.00768	1.52921e-31	3.9653e-32
100340825	'DRAM1'	mRNA	1.47821	0	0
100340827	'CPA4'	mRNA	-2.30472	0.000143506	7.55023e-05
100340831	'RUBCNL'	mRNA	-1.02877	1.10773e-47	2.35651e-48
100340835	'SKA1'	mRNA	-1.89041	1.05104e-38	2.46427e-39
100340867	'ASRGL1'	mRNA	2.72782	5.50734e-139	6.38424e-140
100340869	'UROS'	mRNA	-1.97223	0	0
100340872	'ADAMTS7'	mRNA	1.15867	0	0
100340887	'LOC100340887'	mRNA	-2.39216	1.87412e-24	5.43838e-25
100340894	'CORIN'	mRNA	1.46551	3.3275e-26	9.33287e-27
100340900	'FBXO43'	mRNA	-2.05913	2.0742e-80	3.30679e-81
100340901	'NNAT'	mRNA	2.32533	2.23928e-06	1.0635e-06
100340903	'LOC100340903'	mRNA	-1.48718	0	0
100340904	'NPTXR'	mRNA	1.85895	1.4379e-11	5.59423e-12
100340905	'GMFG'	mRNA	-1.05679	8.65311e-156	9.39553e-157
100340914	'BARD1'	mRNA	-1.00681	1.14458e-120	1.45059e-121
100340915	'EFCC1'	mRNA	-1.67231	3.02993e-43	6.74436e-44
100340958	'KIAA1522'	mRNA	2.00821	0	0
100340960	'NUCB2'	mRNA	-1.06058	0	0
100340962	'AHSP'	mRNA	-3.29286	0	0
100340963	'CLDN4'	mRNA	2.88542	8.80454e-16	3.0482e-16
100340979	'LIG1'	mRNA	-1.82234	0	0
100340994	'HK3'	mRNA	-2.76325	0	0
100341039	'CH25H'	mRNA	1.36626	2.93685e-29	7.84874e-30
100341042	'ABCA9'	mRNA	1.49326	0.000224079	0.000119297
100341044	'RASAL1'	mRNA	-1.31561	1.17932e-08	5.06094e-09
100341053	'LOC100341053'	mRNA	7.42902	6.84794e-53	1.37482e-53
100341076	'PBK'	mRNA	-1.46339	1.86204e-72	3.1418e-73
100341081	'SH3TC2'	mRNA	-2.18166	0	0
100341097	'CDH19'	mRNA	1.11364	1.98174e-21	6.08853e-22
100341100	'LY6G5B'	mRNA	-1.32518	8.05286e-07	3.74455e-07
100341107	'GLMP'	mRNA	1.27079	0	0
100341116	'OIT3'	mRNA	2.79482	2.49343e-42	5.61285e-43
100341120	'KRT15'	mRNA	5.53178	1.20973e-08	5.19386e-09
100341141	'HIPK4'	mRNA	-1.05808	0.000201887	0.000107168
100341142	'LOC100341142'	mRNA	-3.49023	0	0
100341160	'LOC100341160'	mRNA	-1.58103	0	0
100341165	'CPPED1'	mRNA	1.76417	0	0
100341171	'ABCA12'	mRNA	3.51728	3.48815e-16	1.19657e-16
100341179	'RAB44'	mRNA	-3.10502	0	0
100341183	'DPT'	mRNA	2.25534	0	0
100341189	'NCEH1'	mRNA	-1.27904	0	0
100341193	'DAPP1'	mRNA	-1.21862	5.83062e-96	8.36003e-97
100341204	'ARRB2'	mRNA	-1.44038	0	0
100341215	'SYNC'	mRNA	1.41373	9.94875e-08	4.44702e-08
100341232	'LOC100341232'	mRNA	-3.13333	0	0
100341237	'PLA2G4C'	mRNA	-3.04815	0	0
100341242	'TUSC3'	mRNA	1.16388	2.18604e-78	3.53236e-79
100341257	'CAPNS2'	mRNA	-1.13717	2.98833e-10	1.21132e-10
100341262	'LOC100341262'	mRNA	1.13104	6.17203e-10	2.5245e-10
100341265	'BORA'	mRNA	-1.23746	8.9782e-132	1.07328e-132
100341283	'CSTA'	mRNA	-3.48529	1.00698e-106	1.36178e-107
100341298	'ABCA6'	mRNA	3.99189	0	0
100341302	'PTCHD1'	mRNA	1.80092	1.19225e-170	1.21299e-171
100341318	'HMBS'	mRNA	-2.60245	0	0
100341319	'COL26A1'	mRNA	1.07927	0.000271363	0.000145344
100341332	'ESCO2'	mRNA	-1.8708	8.84601e-277	6.5264e-278
100341337	'TRPA1'	mRNA	5.41931	4.54417e-08	2.00424e-08
100341340	'PARPBP'	mRNA	-1.93264	4.36435e-143	4.96268e-144
100341346	'CPB2'	mRNA	-3.37511	5.20881e-30	1.37817e-30
100341351	'DSEL'	mRNA	1.5326	1.97422e-300	1.37214e-301
100341371	'TMEM62'	mRNA	-2.80338	0	0
100341376	'KRT16'	mRNA	4.91749	6.24418e-06	3.04264e-06
100341377	'EME1'	mRNA	-1.32808	3.11872e-80	4.97984e-81
100341381	'LOC100341381'	mRNA	-1.12428	0.000203872	0.000108272
100341385	'DNAJA4'	mRNA	-2.56703	0	0
100341396	'PLD3'	mRNA	1.14212	0	0
100341398	'TRIM58'	mRNA	-3.08873	0	0
100341426	'INHBB'	mRNA	3.07135	5.20618e-194	4.89094e-195
100341432	'AEBP1'	mRNA	1.73288	0	0
100341443	'SSX2IP'	mRNA	-1.10254	6.26883e-86	9.63781e-87
100341450	'UGT8'	mRNA	3.61924	2.36964e-14	8.51849e-15
100341453	'PRTG'	mRNA	2.39422	1.3207e-228	1.10523e-229
100341456	'MARCHF8'	mRNA	-2.08118	0	0
100341457	'SRGN'	mRNA	-1.60876	0	0
100341472	'ABCC8'	mRNA	-3.42458	2.44282e-69	4.24951e-70
100341490	'SLC37A2'	mRNA	1.94055	0	0
100341505	'TLX2'	mRNA	2.01721	0.000456989	0.000249064
100341536	'PMF1'	mRNA	-1.39434	2.63143e-117	3.39318e-118
100341552	'ARHGAP11A'	mRNA	-1.2938	1.22961e-271	9.18311e-273
100341555	'IFIT2'	mRNA	2.4805	7.81037e-197	7.28245e-198
100341557	'PFAS'	mRNA	-1.00028	3.20278e-182	3.14415e-183
100341572	'SLC7A1'	mRNA	-1.07578	1.41627e-303	9.76514e-305
100341603	'RELN'	mRNA	-1.29748	0	0
100341604	'SP110'	mRNA	-1.46269	8.47472e-35	2.09652e-35
100341611	'TAFA1'	mRNA	-1.44465	6.82674e-09	2.9025e-09
100341616	'EDIL3'	mRNA	1.46745	0	0
100341626	'DEPDC1'	mRNA	-1.90264	6.70057e-193	6.3218e-194
100341633	'TNIP3'	mRNA	-1.91568	3.95033e-27	1.09228e-27
100341660	'LOC100341660'	mRNA	-3.59012	7.14702e-53	1.43523e-53
100341671	'TXK'	mRNA	-1.93558	3.26689e-11	1.28316e-11
100341714	'ALOX5'	mRNA	-2.41149	0	0
100341724	'STRBP'	mRNA	-1.06075	8.81591e-80	1.41212e-80
100341728	'AVIL'	mRNA	-1.32302	1.44508e-06	6.80898e-07
100341731	'MAP3K9'	mRNA	-1.10108	1.6289e-126	2.00868e-127
100341745	'RASD1'	mRNA	1.14953	1.53165e-17	5.09319e-18
100341759	'LOC100341759'	mRNA	1.74591	3.44755e-09	1.44966e-09
100341761	'ST3GAL5'	mRNA	1.17166	1.63801e-280	1.19696e-281
100341774	'LOC100341774'	mRNA	1.01142	1.98222e-23	5.85974e-24
100341777	'GCG'	mRNA	4.60217	6.83269e-05	3.5294e-05
100341786	'ANKRD6'	mRNA	-1.80309	4.63687e-29	1.2427e-29
100341803	'PLXDC2'	mRNA	1.13715	0	0
100341816	'PLBD2'	mRNA	1.15721	0	0
100341827	'CLIC2'	mRNA	-1.12394	1.42995e-300	9.93143e-302
100341835	'ANGPTL5'	mRNA	1.62707	1.16988e-151	1.29026e-152
100341849	'SBSPON'	mRNA	3.17883	4.87941e-103	6.7287e-104
100341864	'CHST9'	mRNA	-1.87032	6.81167e-11	2.70459e-11
100341895	'RAB3IL1'	mRNA	-1.19695	0	0
100341897	'MMP21'	mRNA	-2.81949	8.70004e-65	1.57471e-65
100341906	'PKMYT1'	mRNA	-1.22875	5.46346e-49	1.14743e-49
100341917	'FOLR2'	mRNA	2.20141	0	0
100341933	'MAFF'	mRNA	1.56741	5.1083e-06	2.47759e-06
100341937	'LOC100341937'	mRNA	3.02847	0.000482503	0.000263722
100341958	'POLQ'	mRNA	-1.32804	3.74034e-160	3.98225e-161
100341976	'CA5B'	mRNA	1.94141	0	0
100341987	'MTMR3'	mRNA	-1.51021	0	0
100341991	'MLXIPL'	mRNA	-1.97745	1.37625e-71	2.34497e-72
100342001	'TRPM3'	mRNA	-1.07488	7.86922e-09	3.35166e-09
100342035	'LRRC4'	mRNA	1.60978	5.12034e-07	2.35905e-07
100342069	'LOC100342069'	mRNA	-3.10912	0	0
100342075	'SDSL'	mRNA	-1.12776	2.25141e-25	6.39734e-26
100342081	'TNFSF8'	mRNA	2.56311	1.00924e-187	9.72489e-189
100342083	'CAP2'	mRNA	1.11674	2.26175e-05	1.13747e-05
100342092	'BACE2'	mRNA	1.21675	7.0237e-102	9.73512e-103
100342097	'LOC100342097'	mRNA	-1.04654	2.89221e-88	4.36653e-89
100342110	'ARHGEF37'	mRNA	-2.73579	0	0
100342119	'SLCO1B3'	mRNA	-1.97072	6.00783e-06	2.92596e-06
100342145	'TRAF3IP3'	mRNA	-1.75033	1.82473e-175	1.82619e-176
100342153	'SYTL5'	mRNA	3.16405	1.88142e-35	4.60704e-36
100342157	'SQSTM1'	mRNA	1.1943	0	0
100342158	'ABHD12'	mRNA	1.76192	0	0
100342160	'SV2B'	mRNA	4.66655	4.76889e-95	6.89287e-96
100342171	'PTGES'	mRNA	1.89097	1.77532e-117	2.28298e-118
100342180	'WDR97'	mRNA	-2.36618	1.43459e-29	3.8195e-30
100342183	'RASGRP3'	mRNA	1.29745	7.58194e-237	6.15813e-238
100342188	'MMP19'	mRNA	2.50149	0	0
100342199	'MYRIP'	mRNA	-1.40987	1.11211e-06	5.2107e-07
100342206	'ADGRF2'	mRNA	-4.11207	0.00047823	0.000261206
100342224	'CPNE6'	mRNA	2.84007	1.4783e-53	2.95229e-54
100342227	'DNA2'	mRNA	-2.17692	2.04724e-212	1.80075e-213
100342229	'SLC43A2'	mRNA	1.25075	0	0
100342239	'MARCHF1'	mRNA	1.55401	2.57826e-221	2.21597e-222
100342241	'LOC100342241'	mRNA	-1.24197	0.000106934	5.58335e-05
100342250	'LOC100342250'	mRNA	-2.01724	9.19816e-155	1.00244e-155
100342252	'SMIM5'	mRNA	-2.00122	4.89741e-152	5.39641e-153
100342253	'LOC100342253'	mRNA	2.96474	0.000114747	6.00252e-05
100342275	'IRGM'	mRNA	4.04906	2.65515e-39	6.18655e-40
100342288	'LPCAT3'	mRNA	-1.18524	0	0
100342293	'LIPG'	mRNA	-2.15846	5.66021e-227	4.77662e-228
100342318	'FMN1'	mRNA	1.72083	0	0
100342321	'LOC100342321'	mRNA	-1.27353	5.31224e-213	4.66197e-214
100342322	'LOC100342322'	mRNA	2.89998	3.40549e-124	4.24744e-125
100342352	'PRSS23'	mRNA	1.30461	0	0
100342354	'LOC100342354'	mRNA	1.91029	0.000428644	0.000232926
100342365	'RBL1'	mRNA	-1.41833	0	0
100342375	'DLGAP1'	mRNA	1.44689	0.000129712	6.8059e-05
100342379	'LOC100342379'	mRNA	-2.45878	0	0
100342383	'GCLC'	mRNA	-1.44169	0	0
100342395	'HSD11B1'	mRNA	-1.45477	7.65922e-87	1.16907e-87
100342396	'PRF1'	mRNA	-1.31621	1.09881e-09	4.53253e-10
100342398	'MXI1'	mRNA	-1.26657	0	0
100342420	'PRRX2'	mRNA	2.8833	1.0287e-134	1.21577e-135
100342431	'LTBP1'	mRNA	1.05636	0	0
100342433	'MFSD2B'	mRNA	-2.1796	0	0
100342435	'TPX2'	mRNA	-1.66538	0	0
100342437	'RINL'	mRNA	-2.86271	1.54132e-230	1.27978e-231
100342449	'LOC100342449'	mRNA	-2.79015	0.00015449	8.13941e-05
100342455	'OARD1'	mRNA	-1.14511	5.69512e-115	7.41248e-116
100342463	'LOC100342463'	mRNA	-2.87263	0	0
100342468	'GRID2'	mRNA	-2.18246	6.5083e-08	2.88838e-08
100342471	'PTPN7'	mRNA	-1.11581	3.55691e-106	4.82447e-107
100342481	'RDM1'	mRNA	-1.39176	2.86608e-27	7.90032e-28
100342490	'SLC16A7'	mRNA	1.13213	3.90681e-128	4.76661e-129
100342498	'GIMAP1'	mRNA	-1.52331	0	0
100342506	'TUT7'	mRNA	-1.18885	0	0
100342513	'RIC3'	mRNA	-1.16866	7.6789e-20	2.43296e-20
100342523	'PROKR1'	mRNA	-1.73417	1.05724e-20	3.2971e-21
100342540	'TIGAR'	mRNA	1.56634	2.11876e-110	2.81734e-111
100342543	'LOC100342543'	mRNA	4.75273	2.30907e-05	1.16231e-05
100342556	'GIPC2'	mRNA	1.61585	0.000204085	0.000108396
100342557	'FGR'	mRNA	-1.83333	0	0
100342558	'HACL1'	mRNA	-1.06986	5.30517e-105	7.25713e-106
100342572	'LOC100342572'	mRNA	-3.40971	0	0
100342576	'DLX4'	mRNA	1.67193	1.21249e-71	2.06473e-72
100342578	'TBX3'	mRNA	2.22939	1.86374e-43	4.13915e-44
100342587	'GMPR'	mRNA	-1.31462	1.60286e-162	1.68879e-163
100342635	'LOC100342635'	mRNA	-2.13641	0	0
100342637	'CLIC5'	mRNA	-1.37511	1.71545e-60	3.23351e-61
100342639	'PIM1'	mRNA	-1.86125	0	0
100342644	'VWA5B1'	mRNA	-2.56647	2.48747e-32	6.38006e-33
100342650	'G0S2'	mRNA	-1.68512	8.03593e-100	1.12674e-100
100342661	'DAGLA'	mRNA	-1.09641	2.77219e-139	3.2108e-140
100342692	'STC2'	mRNA	1.4871	3.71647e-193	3.49891e-194
100342703	'MARCO'	mRNA	-2.31457	3.21311e-37	7.65304e-38
100342715	'CD244'	mRNA	-2.42625	1.81412e-198	1.67964e-199
100342717	'CCDC17'	mRNA	-1.17042	2.80999e-17	9.39631e-18
100342735	'NCOA4'	mRNA	-1.04616	0	0
100342746	'CSF3R'	mRNA	-2.79237	0	0
100342762	'PRXL2C'	mRNA	1.39993	4.03744e-37	9.63066e-38
100342765	'LRRC3'	mRNA	1.36617	1.32384e-31	3.43145e-32
100342766	'ATG4B'	mRNA	-1.40442	0	0
100342802	'FGF10'	mRNA	2.97362	5.49163e-86	8.44016e-87
100342815	'PLCL2'	mRNA	-1.56462	0	0
100342853	'LOC100342853'	mRNA	-2.77481	7.55027e-217	6.5577e-218
100342857	'LOC100342857'	mRNA	-3.29194	0	0
100342866	'KLF1'	mRNA	-2.61965	2.76041e-279	2.02686e-280
100342878	'CHRM2'	mRNA	4.60217	6.83269e-05	3.5294e-05
100342879	'LOC100342879'	mRNA	-2.5975	0.000702313	0.000388508
100342882	'STRADB'	mRNA	-2.80261	0	0
100342891	'ENPP5'	mRNA	1.86193	0.000185746	9.83936e-05
100342904	'ANXA5'	mRNA	1.28277	0	0
100342908	'EIF4EBP2'	mRNA	-1.05309	0	0
100342909	'MYOF'	mRNA	1.76009	0	0
100342946	'DYSF'	mRNA	-1.22314	0	0
100342983	'RAB27A'	mRNA	-2.39339	0	0
100342998	'SH2D1A'	mRNA	-1.27557	1.10284e-11	4.27682e-12
100343009	'RAET1E'	mRNA	-2.83579	3.11029e-63	5.70783e-64
100343010	'GIMAP8'	mRNA	-1.1011	1.67482e-157	1.80504e-158
100343013	'SPAG8'	mRNA	-1.23913	2.43833e-07	1.10843e-07
100343028	'SLC10A4'	mRNA	-2.97944	0	0
100343033	'PLEK'	mRNA	-1.35068	0	0
100343035	'SLC9A4'	mRNA	-2.94858	3.75036e-29	1.00342e-29
100343042	'SMAGP'	mRNA	1.02212	2.2849e-32	5.85818e-33
100343050	'FGF23'	mRNA	2.28746	1.18302e-157	1.27382e-158
100343054	'LRRC2'	mRNA	-1.59685	1.47655e-59	2.80771e-60
100343072	'FSTL1'	mRNA	1.01237	0	0
100343081	'LOC100343081'	mRNA	-1.60282	0.000743169	0.000411987
100343121	'LEPROTL1'	mRNA	1.05946	1.05141e-224	8.92568e-226
100343123	'LOC100343123'	mRNA	-1.4514	2.47028e-05	1.24545e-05
100343141	'LOC100343141'	mRNA	-2.5604	0	0
100343142	'AGER'	mRNA	-1.02309	5.23e-33	1.33038e-33
100343152	'STXBP5L'	mRNA	-2.45134	3.50741e-26	9.84453e-27
100343157	'GPR137B'	mRNA	1.00794	4.10816e-191	3.90486e-192
100343187	'ADAMTS15'	mRNA	2.34466	5.29314e-205	4.77564e-206
100343198	'CPEB4'	mRNA	-1.57181	0	0
100343200	'NCALD'	mRNA	1.0366	3.63388e-74	6.05282e-75
100343201	'PLAGL2'	mRNA	-1.23231	0	0
100343239	'TRPM1'	mRNA	3.54387	0	0
100343241	'CTNNA3'	mRNA	-1.05632	2.14782e-11	8.39406e-12
100343263	'LOC100343263'	mRNA	-1.85	1.09135e-111	1.43801e-112
100343281	'FRYL'	mRNA	-1.41668	0	0
100343282	'C2H4orf47'	mRNA	2.30939	3.90609e-07	1.79019e-07
100343288	'IL18RAP'	mRNA	-2.85671	2.24618e-245	1.79161e-246
100343293	'PKIA'	mRNA	-2.09781	3.61578e-24	1.05433e-24
100343299	'LOC100343299'	mRNA	3.62565	0	0
100343305	'RAD51AP1'	mRNA	-1.48752	3.54224e-62	6.56466e-63
100343322	'SYTL1'	mRNA	-2.7202	0	0
100343323	'GALNT15'	mRNA	2.90621	0	0
100343335	'SLC16A12'	mRNA	1.95236	3.69582e-15	1.30071e-15
100343336	'CEP55'	mRNA	-1.51342	3.22071e-190	3.06781e-191
100343360	'MLPH'	mRNA	2.49743	3.47829e-37	8.2864e-38
100343381	'GFRA3'	mRNA	-1.27014	4.21652e-05	2.15364e-05
100343388	'LOC100343388'	mRNA	3.96474	1.29204e-05	6.40953e-06
100343390	'MCM6'	mRNA	-1.18095	0	0
100343394	'LRRK2'	mRNA	-1.33702	0	0
100343396	'CD226'	mRNA	-2.30842	3.1915e-210	2.82651e-211
100343399	'LOC100343399'	mRNA	-2.37518	0	0
100343407	'CDC7'	mRNA	-1.17977	2.01047e-91	2.97162e-92
100343419	'RBM20'	mRNA	-2.13638	1.35509e-61	2.53108e-62
100343421	'FAM117A'	mRNA	-2.50087	0	0
100343428	'MKI67'	mRNA	-2.62166	0	0
100343439	'KIF24'	mRNA	-1.21052	4.44127e-94	6.44837e-95
100343445	'ACCS'	mRNA	1.06176	5.92731e-06	2.88496e-06
100343452	'CENPO'	mRNA	-1.69496	1.2975e-109	1.72986e-110
100343458	'MPST'	mRNA	-1.74575	0	0
100343468	'LOC100343468'	mRNA	1.66442	9.81719e-11	3.91473e-11
100343470	'NACAD'	mRNA	1.54243	6.78482e-17	2.2889e-17
100343478	'FAM151A'	mRNA	-2.85345	0	0
100343479	'HMGCS2'	mRNA	-4.06699	1.49495e-37	3.55092e-38
100343482	'P2RY13'	mRNA	-1.92845	2.86944e-99	4.03632e-100
100343508	'BHLHE40'	mRNA	1.33621	0	0
100343511	'GPR182'	mRNA	-1.30499	2.15268e-59	4.09987e-60
100343517	'RFC2'	mRNA	-1.21469	8.35742e-187	8.06993e-188
100343519	'PAQR5'	mRNA	-3.49094	0	0
100343521	'LOC100343521'	mRNA	-1.59015	4.31655e-23	1.28689e-23
100343523	'LOC100343523'	mRNA	1.45778	3.39184e-05	1.72253e-05
100343543	'SMIM1'	mRNA	-1.13493	5.74243e-22	1.7478e-22
100343547	'IL1RL2'	mRNA	4.36636	2.69921e-38	6.34757e-39
100343548	'CCDC69'	mRNA	-1.0495	5.90563e-108	7.93298e-109
100343552	'ZC2HC1A'	mRNA	1.24898	3.89655e-51	7.97769e-52
100343555	'BIN2'	mRNA	-1.54022	0	0
100343557	'LOC100343557'	mRNA	1.92315	0	0
100343573	'FOXO3'	mRNA	-1.13731	0	0
100343579	'TENT5B'	mRNA	2.97539	4.37214e-10	1.78017e-10
100343591	'FFAR4'	mRNA	-3.09585	0	0
100343592	'PIPOX'	mRNA	-1.00071	2.87142e-05	1.45304e-05
100343594	'DOC2B'	mRNA	-1.49059	2.21133e-23	6.54591e-24
100343610	'AP4M1'	mRNA	-1.17685	8.98777e-93	1.31535e-93
100343625	'SAPCD2'	mRNA	-1.3859	2.79946e-194	2.62572e-195
100343631	'CDCA2'	mRNA	-1.66501	0	0
100343632	'DNASE2'	mRNA	1.03064	8.6683e-193	8.18702e-194
100343637	'CDC25C'	mRNA	-2.13053	2.98983e-159	3.19372e-160
100343638	'ARSI'	mRNA	1.3568	0	0
100343649	'EPS8'	mRNA	1.84281	0	0
100343652	'RTTN'	mRNA	-1.0025	3.01039e-141	3.45187e-142
100343665	'PTX3'	mRNA	1.38548	0	0
100343684	'TMEM86A'	mRNA	1.27865	1.34998e-87	2.04561e-88
100343700	'LPAR2'	mRNA	-1.56873	9.16629e-23	2.74887e-23
100343713	'TST'	mRNA	-2.55466	1.70988e-271	1.27785e-272
100343715	'NQO1'	mRNA	1.1548	1.63402e-223	1.39045e-224
100343726	'IL7R'	mRNA	2.94668	0	0
100343729	'FCRLA'	mRNA	-2.15998	1.40857e-32	3.60289e-33
100343731	'CD84'	mRNA	1.05696	0	0
100343765	'KIF23'	mRNA	-1.63679	0	0
100343767	'LOC100343767'	mRNA	-1.67429	2.39234e-90	3.55651e-91
100343800	'SLC4A8'	mRNA	1.3821	1.96638e-16	6.70689e-17
100343802	'LOC100343802'	mRNA	1.60272	7.66735e-154	8.38689e-155
100343808	'ACOD1'	mRNA	-1.54571	0	0
100343813	'GATA6'	mRNA	4.24328	1.29207e-23	3.8059e-24
100343825	'STAC'	mRNA	2.85273	3.63142e-93	5.30175e-94
100343828	'MGARP'	mRNA	-2.50415	2.32908e-36	5.61421e-37
100343831	'OIP5'	mRNA	-1.10688	1.23412e-13	4.52897e-14
100343836	'PDE6C'	mRNA	-1.71615	1.37471e-05	6.8293e-06
100343840	'CCL7'	mRNA	1.36366	1.54284e-22	4.65009e-23
100343841	'MID1IP1'	mRNA	-1.40508	0	0
100343848	'FRMD7'	mRNA	3.43471	7.40743e-203	6.71675e-204
100343853	'SLC46A3'	mRNA	1.25025	9.41251e-133	1.12047e-133
100343855	'MCM7'	mRNA	-1.75247	0	0
100343871	'PLET1'	mRNA	5.17564	3.12068e-24	9.09022e-25
100343878	'MAST1'	mRNA	1.73438	1.7747e-77	2.89535e-78
100343882	'SRD5A2'	mRNA	2.95709	2.04666e-13	7.55814e-14
100343885	'PI15'	mRNA	2.3835	4.85839e-41	1.11051e-41
100343903	'LOC100343903'	mRNA	-1.68427	0	0
100343912	'TESK2'	mRNA	-1.6488	9.49355e-251	7.46727e-252
100343917	'CENPE'	mRNA	-1.89185	0	0
100343921	'MCM10'	mRNA	-1.6617	7.73881e-202	7.05616e-203
100343938	'LOC100343938'	mRNA	-2.10368	0	0
100343947	'COL6A1'	mRNA	1.06071	0	0
100343949	'CD82'	mRNA	-2.18752	0	0
100343957	'SLC9A2'	mRNA	-2.90012	0	0
100343959	'MSX2'	mRNA	1.54427	1.29341e-14	4.62199e-15
100343961	'HCK'	mRNA	-1.05749	6.47381e-231	5.35252e-232
100343972	'SLC25A38'	mRNA	-1.131	2.2124e-231	1.82697e-232
100343984	'SLAMF6'	mRNA	-1.42696	4.34386e-209	3.86893e-210
100343995	'CENPF'	mRNA	-1.9672	0	0
100343996	'LAD1'	mRNA	1.30816	1.03286e-08	4.42252e-09
100343999	'LOC100343999'	mRNA	3.32313	8.99632e-09	3.84257e-09
100344004	'PAPLN'	mRNA	1.66778	5.10237e-32	1.31408e-32
100344008	'TMEM164'	mRNA	-1.58546	0	0
100344011	'NEMP1'	mRNA	-1.50676	0	0
100344019	'FBLIM1'	mRNA	1.71059	4.0283e-92	5.92171e-93
100344024	'NARF'	mRNA	-1.2489	0	0
100344025	'ARHGEF39'	mRNA	-1.87726	1.53738e-137	1.78913e-138
100344030	'LOC100344030'	mRNA	-4.37511	3.05288e-19	9.79397e-20
100344043	'LOC100344043'	mRNA	2.2396	3.43759e-178	3.40751e-179
100344048	'IL1R2'	mRNA	-2.22055	0	0
100344052	'PKHD1L1'	mRNA	-3.07827	0	0
100344054	'PAX1'	mRNA	1.69924	6.92121e-11	2.74843e-11
100344060	'SLC35F5'	mRNA	2.21454	0	0
100344062	'SKA3'	mRNA	-1.76	3.82076e-126	4.72119e-127
100344068	'ISL1'	mRNA	2.27594	2.92596e-14	1.05449e-14
100344072	'SCML4'	mRNA	-2.54503	2.33056e-06	1.10773e-06
100344084	'FREM3'	mRNA	-1.69061	0.000248631	0.000132762
100344089	'REM2'	mRNA	-2.92765	4.55215e-06	2.20236e-06
100344094	'CD68'	mRNA	1.94357	0	0
100344107	'FAM124A'	mRNA	-1.18992	2.13783e-26	5.97461e-27
100344125	'NLRP2'	mRNA	-2.37511	8.19668e-29	2.20582e-29
100344128	'LOC100344128'	mRNA	-3.23761	1.82118e-30	4.7865e-31
100344135	'EHD3'	mRNA	-2.05663	0	0
100344144	'PIK3CG'	mRNA	-1.67993	0	0
100344150	'C8H12orf40'	mRNA	-1.85428	0.00040953	0.000222158
100344152	'LOC100344152'	mRNA	1.45695	2.9383e-15	1.031e-15
100344156	'LOC100344156'	mRNA	-1.83491	0	0
100344157	'LOC100344157'	mRNA	-2.56079	9.88556e-09	4.22935e-09
100344161	'MAPK13'	mRNA	-2.95859	0	0
100344171	'CXXC4'	mRNA	1.01346	6.27994e-07	2.90531e-07
100344174	'PFKFB2'	mRNA	-1.4441	0	0
100344178	'APBA2'	mRNA	1.04939	1.7792e-05	8.8951e-06
100344192	'LOC100344192'	mRNA	-2.09589	0	0
100344198	'DCAF12'	mRNA	-1.51612	0	0
100344242	'OLFM3'	mRNA	1.18526	1.0792e-43	2.38973e-44
100344247	'CRACD'	mRNA	-1.88317	0	0
100344253	'LGI1'	mRNA	2.27594	1.01962e-07	4.55892e-08
100344255	'TOM1L1'	mRNA	-2.42129	0	0
100344256	'CCT6B'	mRNA	-1.74124	0.000136588	7.17561e-05
100344265	'LGALS12'	mRNA	-2.37648	9.83802e-61	1.84896e-61
100344271	'ELN'	mRNA	2.62025	1.84562e-225	1.56307e-226
100344288	'SYTL2'	mRNA	1.02415	0	0
100344311	'E2F4'	mRNA	-1.56664	0	0
100344332	'ST6GALNAC5'	mRNA	1.86521	6.30946e-06	3.07604e-06
100344343	'DENND4A'	mRNA	-1.82328	0	0
100344391	'MZB1'	mRNA	-1.00222	3.7522e-88	5.67057e-89
100344409	'GPR150'	mRNA	1.29898	7.26859e-11	2.88821e-11
100344410	'LOC100344410'	mRNA	-2.11621	0	0
100344425	'IBSP'	mRNA	1.11864	0	0
100344429	'YOD1'	mRNA	-1.84618	0	0
100344439	'LOC100344439'	mRNA	-3.34367	2.6726e-23	7.92613e-24
100344442	'LOC100344442'	mRNA	-2.20889	0	0
100344443	'STYK1'	mRNA	-1.81989	2.27231e-07	1.03148e-07
100344451	'LOC100344451'	mRNA	-1.56696	2.64521e-160	2.8123e-161
100344453	'CEBPB'	mRNA	1.27136	2.81747e-198	2.61428e-199
100344463	'TRIM36'	mRNA	2.01721	2.43268e-12	9.26998e-13
100344465	'TTLL9'	mRNA	5.45778	2.9173e-08	1.27577e-08
100344483	'CAPSL'	mRNA	-1.39587	0.000379682	0.000205365
100344504	'PLCE1'	mRNA	1.10379	4.84316e-225	4.1066e-226
100344508	'DPF3'	mRNA	-2.41598	1.6446e-33	4.15533e-34
100344513	'AMMECR1'	mRNA	-1.27085	3.82149e-132	4.5568e-133
100344514	'LRRN1'	mRNA	-1.96007	5.74193e-60	1.0878e-60
100344517	'ARHGAP9'	mRNA	-1.63004	1.79524e-184	1.75154e-185
100344526	'LOC100344526'	mRNA	1.1032	1.75114e-28	4.73716e-29
100344530	'FN3KRP'	mRNA	-1.72233	2.23944e-240	1.80088e-241
100344531	'SIT1'	mRNA	-2.40142	3.02142e-90	4.49779e-91
100344560	'ELMO3'	mRNA	-2.14189	1.05478e-145	1.18718e-146
100344561	'CNTNAP4'	mRNA	-2.42758	1.25755e-26	3.50121e-27
100344565	'CLEC4A'	mRNA	1.92659	0	0
100344572	'DSC2'	mRNA	1.92135	1.84364e-52	3.71713e-53
100344580	'CENPL'	mRNA	-1.51117	5.79535e-88	8.76413e-89
100344581	'MEX3A'	mRNA	1.01951	1.19631e-29	3.1815e-30
100344602	'RFLNB'	mRNA	-1.38907	0	0
100344606	'GATA1'	mRNA	-3.40722	0	0
100344631	'BCO2'	mRNA	-1.406	6.47683e-32	1.67132e-32
100344649	'TSPAN33'	mRNA	-3.34338	0	0
100344659	'RFESD'	mRNA	-1.98957	6.17246e-66	1.10666e-66
100344660	'LOC100344660'	mRNA	-2.17513	0	0
100344664	'PSMB9'	mRNA	-1.63919	1.88397e-270	1.41269e-271
100344670	'PTGFR'	mRNA	1.89997	2.40452e-199	2.21902e-200
100344675	'BDH2'	mRNA	1.11715	8.13912e-63	1.49938e-63
100344686	'LOC100344686'	mRNA	5.8786	1.09037e-10	4.35402e-11
100344695	'LOC100344695'	mRNA	-1.53721	1.12923e-232	9.28527e-234
100344727	'GAD1'	mRNA	-5.18246	6.83712e-08	3.03929e-08
100344730	'MITF'	mRNA	1.97337	0	0
100344754	'STUM'	mRNA	-1.20053	3.44984e-64	6.27543e-65
100344755	'HERC1'	mRNA	-1.05252	0	0
100344761	'RGS6'	mRNA	-3.65522	6.04079e-15	2.14059e-15
100344765	'GPR174'	mRNA	-1.41226	1.08832e-16	3.68847e-17
100344766	'CHL1'	mRNA	-1.01899	8.16634e-50	1.69701e-50
100344771	'CREM'	mRNA	1.22066	2.17618e-44	4.7816e-45
100344779	'SSPOP'	mRNA	-1.34584	6.53068e-31	1.7046e-31
100344785	'NR4A3'	mRNA	2.16742	4.12339e-99	5.80849e-100
100344797	'LOC100344797'	mRNA	1.64499	9.08295e-85	1.40602e-85
100344817	'ADAMTS18'	mRNA	1.78324	0	0
100344819	'GCA'	mRNA	-2.24946	0	0
100344821	'GJB2'	mRNA	1.93777	1.29064e-09	5.33677e-10
100344823	'DIAPH3'	mRNA	-1.19467	8.27412e-127	1.01866e-127
100344824	'PARP3'	mRNA	1.37887	4.07691e-272	3.04271e-273
100344845	'DUOX1'	mRNA	1.04117	8.18872e-11	3.25918e-11
100344856	'ATP6AP2'	mRNA	1.08701	0	0
100344865	'ATP7B'	mRNA	-1.33426	1.07335e-234	8.78264e-236
100344873	'ICAM3'	mRNA	-3.28595	0	0
100344884	'LOC100344884'	mRNA	-2.86191	9.66349e-06	4.75787e-06
100344890	'ADAM28'	mRNA	-2.55568	0.000201327	0.00010685
100344913	'GLRX'	mRNA	-1.11651	0	0
100344914	'LOC100344914'	mRNA	-2.37868	0	0
100344918	'BRPF3'	mRNA	-1.6913	0	0
100344930	'RASSF6'	mRNA	-1.11404	2.57022e-12	9.80442e-13
100344934	'DYRK3'	mRNA	-1.99503	0	0
100344940	'PSMC3IP'	mRNA	-2.17517	7.54189e-107	1.01954e-107
100344942	'KRT17'	mRNA	-1.57864	4.55452e-07	2.09402e-07
100344949	'LOC100344949'	mRNA	-2.17825	0	0
100344952	'LOC100344952'	mRNA	-1.97972	0	0
100344959	'AQP3'	mRNA	-1.25047	1.0615e-59	2.01634e-60
100344960	'MLANA'	mRNA	2.48996	0	0
100344971	'S100P'	mRNA	-1.01642	0.000228837	0.000121876
100344973	'FANCL'	mRNA	-1.02747	3.63806e-48	7.70644e-49
100344997	'DPP6'	mRNA	-2.54914	4.06443e-18	1.33703e-18
100345012	'CENPC'	mRNA	-1.20147	6.6157e-168	6.80069e-169
100345014	'LBR'	mRNA	-2.2728	0	0
100345023	'PFKFB1'	mRNA	-2.81251	9.5877e-43	2.14812e-43
100345024	'ITM2A'	mRNA	1.8388	0	0
100345042	'CLEC17A'	mRNA	-2.07555	6.38919e-13	2.39225e-13
100345047	'SCN3B'	mRNA	1.08432	3.31095e-05	1.68012e-05
100345070	'PLEKHG4'	mRNA	1.13859	6.01723e-66	1.07853e-66
100345083	'ANKRD33B'	mRNA	-2.23049	1.00139e-292	7.06067e-294
100345098	'SPINT1'	mRNA	1.35337	5.26168e-83	8.22435e-84
100345115	'PLS3'	mRNA	1.01855	0	0
100345123	'BLM'	mRNA	-1.64768	0	0
100345144	'SLC25A37'	mRNA	-3.00094	0	0
100345149	'NRG2'	mRNA	-1.79832	3.7489e-23	1.11652e-23
100345154	'AVPR1A'	mRNA	2.14304	3.6191e-41	8.26329e-42
100345157	'EZH2'	mRNA	-1.48144	7.08609e-231	5.86231e-232
100345160	'SGO2'	mRNA	-1.43241	3.87493e-137	4.52309e-138
100345165	'FBXO15'	mRNA	1.38819	2.0908e-05	1.0495e-05
100345168	'LOC100345168'	mRNA	-2.32136	0	0
100345193	'LOC100345193'	mRNA	2.91029	3.6665e-06	1.7618e-06
100345202	'LOC100345202'	mRNA	-2.79838	2.2812e-47	4.8701e-48
100345203	'USH1C'	mRNA	-1.85726	1.2758e-12	4.81795e-13
100345205	'LOC100345205'	mRNA	-2.02491	0	0
100345219	'KIF18A'	mRNA	-2.05686	2.0987e-279	1.53888e-280
100345229	'TIMELESS'	mRNA	-1.07388	2.081e-236	1.69439e-237
100345230	'MCM5'	mRNA	-1.8013	0	0
100345233	'CD19'	mRNA	-1.71154	4.0669e-30	1.07379e-30
100345238	'CAVIN2'	mRNA	-2.59335	0	0
100345242	'PFKFB4'	mRNA	-1.50554	0	0
100345273	'ALAS2'	mRNA	-3.11077	0	0
100345274	'RAD18'	mRNA	-1.3568	2.42855e-158	2.60394e-159
100345290	'PSMD9'	mRNA	-1.53154	0	0
100345302	'LOC100345302'	mRNA	-2.99178	2.10852e-06	9.99859e-07
100345316	'WDR54'	mRNA	1.04339	2.42665e-27	6.67682e-28
100345324	'RIN2'	mRNA	1.47881	0	0
100345338	'LOC100345338'	mRNA	1.08403	0.00018791	9.96063e-05
100345378	'DGKD'	mRNA	-1.41856	0	0
100345383	'LOC100345383'	mRNA	-1.97739	0.000928065	0.000518828
100345384	'COL5A3'	mRNA	2.30714	0	0
100345407	'KIF20A'	mRNA	-1.67978	0	0
100345410	'OXR1'	mRNA	1.09157	0	0
100345417	'AOX2'	mRNA	-2.5975	1.92267e-09	8.00049e-10
100345425	'LOC100345425'	mRNA	-1.82749	0	0
100345444	'RASSF5'	mRNA	-1.85674	0	0
100345459	'LOC100345459'	mRNA	-2.33198	5.15387e-44	1.1371e-44
100345461	'LOC100345461'	mRNA	1.94682	0.000244136	0.000130306
100345464	'TPST1'	mRNA	1.31394	2.58662e-236	2.10869e-237
100345466	'CD276'	mRNA	1.14007	0	0
100345481	'CHRNA4'	mRNA	-1.94215	1.08602e-06	5.08544e-07
100345484	'CCDC85A'	mRNA	-1.36693	1.59878e-08	6.89715e-09
100345485	'NTSR2'	mRNA	3.01721	7.28945e-05	3.77193e-05
100345496	'SPC25'	mRNA	-1.31092	7.08618e-36	1.72237e-36
100345498	'TMEFF2'	mRNA	-2.56387	1.06604e-21	3.25915e-22
100345518	'GP5'	mRNA	-3.179	0	0
100345531	'RFFL'	mRNA	-1.47385	0	0
100345561	'ARID3B'	mRNA	-1.72545	2.12287e-158	2.27511e-159
100345564	'STIM1'	mRNA	-1.28493	0	0
100345582	'ABCC6'	mRNA	-1.82257	7.1572e-07	3.31836e-07
100345600	'PITHD1'	mRNA	-1.11596	0	0
100345601	'CEP85'	mRNA	-1.13149	7.0344e-234	5.76294e-235
100345603	'GAP43'	mRNA	2.05116	7.81618e-05	4.05255e-05
100345613	'POLE2'	mRNA	-1.64192	1.51359e-59	2.8789e-60
100345619	'CNTROB'	mRNA	-1.76732	0	0
100345622	'TESC'	mRNA	-3.02565	0	0
100345632	'AURKA'	mRNA	-1.96147	0	0
100345640	'ICAM1'	mRNA	1.48162	0	0
100345653	'PHYHD1'	mRNA	-1.05096	1.02769e-29	2.72997e-30
100345655	'MEIOB'	mRNA	-2.53738	3.56106e-19	1.14484e-19
100345663	'YPEL5'	mRNA	-1.03022	0	0
100345666	'CPA6'	mRNA	4.66929	6.05793e-17	2.04094e-17
100345675	'AOX3'	mRNA	-1.21329	7.88151e-67	1.3996e-67
100345676	'ARHGDIB'	mRNA	-1.54534	0	0
100345683	'LOC100345683'	mRNA	-1.74698	0	0
100345691	'LOC100345691'	mRNA	1.27059	6.05182e-46	1.31086e-46
100345693	'ZNF697'	mRNA	1.32296	1.24879e-139	1.44197e-140
100345696	'LOC100345696'	mRNA	1.23495	4.58413e-108	6.15551e-109
100345716	'LOC100345716'	mRNA	-1.42534	5.75958e-121	7.28492e-122
100345719	'LOC100345719'	mRNA	-1.63042	0	0
100345730	'WEE1'	mRNA	-1.13394	2.85222e-191	2.7082e-192
100345743	'FABP5'	mRNA	2.83449	0	0
100345745	'LOC100345745'	mRNA	1.678	1.37414e-06	6.46917e-07
100345808	'HCAR1'	mRNA	-1.93534	6.14334e-27	1.7036e-27
100345813	'C1H9orf40'	mRNA	-1.08233	1.74527e-18	5.69556e-19
100345823	'RRM1'	mRNA	-1.02697	0	0
100345828	'DNASE1L1'	mRNA	1.0344	0	0
100345843	'LYPD1'	mRNA	1.23733	1.52471e-05	7.59824e-06
100345844	'CD9'	mRNA	1.29877	0	0
100345866	'MRC1'	mRNA	1.89757	0	0
100345885	'LOC100345885'	mRNA	2.56125	3.11353e-144	3.52003e-145
100345889	'CKAP2'	mRNA	-1.43058	0	0
100345890	'FAM210B'	mRNA	-1.64868	0	0
100345896	'FFAR2'	mRNA	-2.20518	9.22894e-17	3.1218e-17
100345907	'LOC100345907'	mRNA	1.92507	0	0
100345939	'LOC100345939'	mRNA	-2.25853	0	0
100345965	'DHRS1'	mRNA	-1.07892	0	0
100345978	'H1-5'	mRNA	-2.55106	0	0
100345996	'BLK'	mRNA	-1.07338	4.94097e-33	1.25636e-33
100346003	'ACSS2'	mRNA	-1.55698	0	0
100346005	'ITGA7'	mRNA	-1.086	4.78025e-115	6.21692e-116
100346046	'LOC100346046'	mRNA	-1.03618	0	0
100346056	'AGAP2'	mRNA	-2.50337	0	0
100346064	'SLC66A3'	mRNA	-1.58779	0	0
100346072	'COL15A1'	mRNA	1.01405	0	0
100346082	'LOC100346082'	mRNA	-3.91289	1.68791e-08	7.28848e-09
100346092	'EPCAM'	mRNA	1.51419	1.68153e-19	5.36746e-20
100346094	'LMNB1'	mRNA	-1.36955	0	0
100346129	'KNL1'	mRNA	-2.05053	0	0
100346135	'KIF11'	mRNA	-1.92252	0	0
100346153	'PRC1'	mRNA	-1.50665	0	0
100346155	'SCAMP5'	mRNA	1.38128	9.26474e-25	2.66797e-25
100346170	'QRFP'	mRNA	4.60217	6.83269e-05	3.5294e-05
100346184	'RSPO2'	mRNA	2.16094	6.00195e-33	1.52796e-33
100346189	'CXCR4'	mRNA	-1.47914	0	0
100346192	'RUFY4'	mRNA	-1.33223	1.21207e-97	1.71838e-98
100346212	'HIPK1'	mRNA	-1.20042	0	0
100346218	'MIS18A'	mRNA	-1.41628	1.10779e-55	2.17447e-56
100346219	'LOC100346219'	mRNA	-1.2572	1.39241e-64	2.52307e-65
100346224	'ASPM'	mRNA	-1.90487	0	0
100346227	'NOP9'	mRNA	-1.06026	1.75336e-105	2.39231e-106
100346236	'ADA'	mRNA	-1.65834	4.73232e-136	5.56198e-137
100346241	'LOC100346241'	mRNA	-2.14356	0	0
100346259	'VWA1'	mRNA	1.69429	1.51213e-39	3.51415e-40
100346261	'MTUS1'	mRNA	1.12534	5.1706e-230	4.30363e-231
100346262	'LPIN1'	mRNA	-1.0404	4.86873e-233	3.99851e-234
100346268	'GLIPR1'	mRNA	1.69149	0	0
100346285	'LOC100346285'	mRNA	1.51798	4.79023e-07	2.20456e-07
100346295	'KAT2B'	mRNA	-1.02264	2.10162e-306	1.4385e-307
100346325	'RRM2'	mRNA	-1.86764	0	0
100346329	'KNTC1'	mRNA	-1.15448	0	0
100346330	'FN3K'	mRNA	-2.40144	0	0
100346331	'FANCG'	mRNA	-1.24396	4.5909e-93	6.70719e-94
100346343	'LOC100346343'	mRNA	-2.97141	7.67082e-30	2.03344e-30
100346351	'LRRTM4'	mRNA	1.48499	1.081e-50	2.2219e-51
100346373	'FHL5'	mRNA	1.06356	2.16151e-09	9.01606e-10
100346379	'E2F2'	mRNA	-2.99798	0	0
100346395	'SPAG5'	mRNA	-1.96561	0	0
100346403	'GDPD2'	mRNA	3.41931	1.17749e-06	5.5215e-07
100346438	'REEP2'	mRNA	-1.10715	9.41378e-32	2.43488e-32
100346443	'RDH5'	mRNA	-1.0473	0.000833642	0.000463819
100346448	'LOC100346448'	mRNA	-1.28644	0	0
100346454	'TRH'	mRNA	-8.36	2.21169e-27	6.08091e-28
100346459	'LOC100346459'	mRNA	-1.70343	0	0
100346463	'KCNK17'	mRNA	-2.21844	1.95085e-66	3.47707e-67
100346465	'BVES'	mRNA	-1.43713	2.42054e-19	7.74952e-20
100346467	'LOC100346467'	mRNA	-1.36014	2.87345e-135	3.38878e-136
100346469	'TMEM53'	mRNA	1.57436	1.96919e-70	3.39587e-71
100346475	'MRAP'	mRNA	-3.75362	6.48548e-12	2.49745e-12
100346479	'FAM72A'	mRNA	-2.04305	7.05911e-97	1.0054e-97
100346484	'LTB4R'	mRNA	-3.14588	0	0
100346492	'APLN'	lncRNA	1.69071	1.42269e-174	1.43099e-175
100346499	'LOC100346499'	mRNA	-1.75039	0	0
100346507	'SH3GL2'	mRNA	-1.32264	1.32952e-07	5.97497e-08
100346565	'LGMN'	mRNA	2.04458	0	0
100346571	'COL8A2'	mRNA	1.2733	0	0
100346581	'FANCD2'	mRNA	-1.2083	0	0
100346596	'OBSCN'	mRNA	-1.94344	0	0
100346597	'LOC100346597'	mRNA	-2.16768	0	0
100346612	'SDCBP'	mRNA	1.66469	0	0
100346617	'PLXNC1'	mRNA	-1.75501	0	0
100346618	'CARMIL2'	mRNA	-1.83774	5.94236e-256	4.60231e-257
100346633	'LOC100346633'	mRNA	-1.36462	6.14162e-24	1.79733e-24
100346635	'KCNN3'	mRNA	-1.24557	2.2627e-162	2.38629e-163
100346653	'ALDOC'	mRNA	1.16856	0	0
100346660	'KIF4A'	mRNA	-1.91362	0	0
100346662	'SYTL4'	mRNA	-1.15183	1.37439e-119	1.74736e-120
100346672	'LOC100346672'	mRNA	2.60217	2.32728e-08	1.0116e-08
100346676	'CSF2RA'	mRNA	1.02872	0	0
100346678	'LOXL2'	mRNA	1.39468	0	0
100346680	'CCNF'	mRNA	-2.44664	0	0
100346689	'SLC7A2'	mRNA	1.40291	0	0
100346716	'LOC100346716'	mRNA	-2.05171	0	0
100346717	'ZFP57'	mRNA	-1.53167	7.31236e-43	1.63576e-43
100346726	'LOC100346726'	mRNA	-1.59338	3.41806e-122	4.2975e-123
100346748	'ESR2'	mRNA	-2.75362	2.38665e-09	9.9792e-10
100346749	'RNF128'	mRNA	1.80256	4.80033e-282	3.48606e-283
100346753	'MYBL2'	mRNA	-2.13978	0	0
100346754	'SOX11'	mRNA	1.95329	1.72836e-50	3.56033e-51
100346758	'LOC100346758'	mRNA	-2.02403	0	0
100346780	'CD248'	mRNA	4.29589	0	0
100346793	'RIMKLB'	mRNA	2.15981	5.83858e-09	2.47502e-09
100346795	'STAB1'	mRNA	1.45815	0	0
100346796	'CCDC68'	mRNA	-2.69704	0.000331112	0.000178387
100346799	'ABCB5'	mRNA	5.01721	2.64787e-06	1.26235e-06
100346800	'VOPP1'	mRNA	1.33227	4.50497e-158	4.83711e-159
100346811	'LOC100346811'	mRNA	-1.28506	5.85425e-68	1.03076e-68
100346818	'VWA2'	mRNA	-1.34408	3.73036e-29	9.97877e-30
100346819	'WSCD1'	mRNA	-2.15868	0	0
100346834	'GALNT16'	mRNA	1.11429	2.49372e-108	3.34477e-109
100346851	'LOC100346851'	mRNA	-2.80391	2.45284e-06	1.16684e-06
100346869	'MARCHF3'	mRNA	-1.18316	7.23457e-96	1.03803e-96
100346873	'KRT82'	mRNA	2.32533	2.23928e-06	1.0635e-06
100346881	'CD27'	mRNA	-1.41878	2.1092e-20	6.61911e-21
100346882	'CLEC1B'	mRNA	-3.12364	1.3584e-207	1.2174e-208
100346884	'GLYCTK'	mRNA	-1.09972	1.58819e-76	2.60705e-77
100346890	'TXLNB'	mRNA	1.30939	2.54821e-40	5.86945e-41
100346896	'BCL2L15'	mRNA	-2.71033	1.06721e-112	1.39923e-113
100346897	'PDIK1L'	mRNA	-1.09106	6.76672e-130	8.19126e-131
100346910	'LOC100346910'	mRNA	4.29732	1.27395e-24	3.68589e-25
100346924	'SEMA4B'	mRNA	-2.27168	0	0
100346930	'RDH8'	mRNA	-1.48614	7.58904e-09	3.23156e-09
100346937	'CCDC184'	mRNA	1.03025	4.91722e-76	8.10634e-77
100346941	'RTN2'	mRNA	1.04287	2.0353e-23	6.01971e-24
100346953	'GM2A'	mRNA	1.53804	0	0
100346956	'TMEM74'	mRNA	1.15048	1.52152e-05	7.58083e-06
100346965	'VIL1'	mRNA	-3.05318	0	0
100346971	'SLC6A20'	mRNA	-3.14911	0	0
100346972	'FECH'	mRNA	-2.94352	0	0
100346975	'LOC100346975'	mRNA	-1.68519	0	0
100346980	'HS3ST5'	mRNA	1.15471	7.03743e-07	3.26176e-07
100346989	'PAX7'	mRNA	-2.03679	1.03707e-21	3.16951e-22
100347000	'PRG4'	mRNA	-1.93328	0	0
100347003	'NFATC4'	mRNA	1.01376	5.9502e-76	9.81826e-77
100347006	'VAT1'	mRNA	1.37353	0	0
100347016	'KCNJ15'	mRNA	1.64281	7.36039e-15	2.61448e-15
100347019	'LOC100347019'	mRNA	-2.08646	0	0
100347028	'TMEM215'	mRNA	-2.00165	1.70673e-07	7.70362e-08
100347067	'CFAP45'	mRNA	-1.66985	2.52534e-06	1.20279e-06
100347093	'MCTP2'	mRNA	-1.31998	7.31827e-75	1.21603e-75
100347096	'GFPT2'	mRNA	1.0729	6.0963e-189	5.8406e-190
100347105	'CFAP251'	mRNA	-1.56202	1.12088e-26	3.11956e-27
100347117	'LOC100347117'	mRNA	-1.61662	0.00062127	0.000342379
100347131	'CAPG'	mRNA	2.14285	0	0
100347139	'KRT75'	mRNA	3.35281	6.52911e-09	2.77399e-09
100347155	'PDE1C'	mRNA	1.99745	3.44274e-13	1.2783e-13
100347158	'CITED2'	mRNA	-1.22896	0	0
100347160	'PRDX1'	mRNA	1.41158	0	0
100347164	'TRIM63'	mRNA	-2.13807	1.55374e-05	7.74526e-06
100347205	'GPR4'	mRNA	-2.13822	1.68631e-139	1.94887e-140
100347206	'TRPC6'	mRNA	-2.25134	7.93426e-103	1.09493e-103
100347225	'IRAK3'	mRNA	-2.38771	0	0
100347232	'PLBD1'	mRNA	-2.27049	0	0
100347239	'LOC100347239'	mRNA	-1.847	0	0
100347269	'BRCA1'	mRNA	-1.26807	3.6267e-151	4.009e-152
100347276	'RSAD2'	mRNA	-2.61704	0	0
100347279	'LOC100347279'	mRNA	-1.55289	0	0
100347308	'HYDIN'	mRNA	1.72443	0.000771817	0.000428334
100347314	'A2ML1'	mRNA	4.79482	1.67435e-05	8.36038e-06
100347318	'CIDEA'	mRNA	-2.14554	0	0
100347326	'SLAMF8'	mRNA	1.03565	2.26582e-24	6.58413e-25
100347327	'C1QC'	mRNA	-2.18607	0	0
100347330	'EPHB3'	mRNA	1.2268	6.94937e-251	5.45912e-252
100347337	'LCTL'	mRNA	3.18889	9.96814e-30	2.64594e-30
100347341	'CHAD'	mRNA	-1.00006	0	0
100347343	'FBLN5'	mRNA	1.39125	7.60834e-76	1.2562e-76
100347363	'HPD'	mRNA	-1.92765	1.1382e-05	5.63205e-06
100347390	'LRRTM2'	mRNA	5.01721	2.64787e-06	1.26235e-06
100347394	'LOC100347394'	mRNA	-2.04472	3.16254e-21	9.75769e-22
100347399	'HNMT'	mRNA	1.67515	0	0
100347403	'MREG'	mRNA	2.66658	0	0
100347408	'TYMS'	mRNA	-1.01441	4.14429e-134	4.91254e-135
100347416	'PODN'	mRNA	1.85422	4.08281e-265	3.09845e-266
100347422	'SPARCL1'	mRNA	1.43084	1.31799e-211	1.16129e-212
100347424	'KNSTRN'	mRNA	-1.71111	2.73797e-136	3.21109e-137
100347428	'PYGL'	mRNA	-2.36957	0	0
100347441	'LOC100347441'	mRNA	4.06783	9.39681e-16	3.25467e-16
100347461	'ADM'	mRNA	2.30672	3.21722e-274	2.38978e-275
100347471	'FAT2'	mRNA	-2.08293	1.56099e-89	2.33866e-90
100347479	'GRIP1'	mRNA	-2.1935	2.07593e-14	7.45535e-15
100347486	'ERP27'	mRNA	-2.4954	2.55332e-57	4.93739e-58
100347503	'SASS6'	mRNA	-1.18917	4.75485e-57	9.22083e-58
100347518	'GLDN'	mRNA	1.7408	0	0
100347524	'DUSP3'	mRNA	1.20577	3.94189e-29	1.05506e-29
100347535	'LOC100347535'	mRNA	-2.81811	9.31188e-60	1.7674e-60
100347536	'LOC100347536'	mRNA	-1.00063	1.34703e-32	3.4448e-33
100347542	'BNC2'	mRNA	1.88419	0	0
100347546	'RAB30'	mRNA	1.20635	6.04894e-50	1.25609e-50
100347551	'DEPDC7'	mRNA	1.72616	1.93307e-41	4.39423e-42
100347595	'ZWILCH'	mRNA	-1.38957	7.18147e-176	7.18002e-177
100347599	'LOC100347599'	mRNA	1.20383	1.19697e-10	4.7869e-11
100347606	'IL5RA'	mRNA	-2.01254	2.17717e-20	6.83679e-21
100347610	'PRSS56'	mRNA	3.8192	1.02095e-258	7.85582e-260
100347621	'ANP32B'	mRNA	-1.16726	0	0
100347645	'SMOX'	mRNA	-1.33979	0	0
100347649	'RANBP10'	mRNA	-1.82114	0	0
100347658	'CDCA3'	mRNA	-1.7844	5.96103e-185	5.80993e-186
100347660	'DSG4'	mRNA	-5.11207	1.49879e-07	6.75072e-08
100347664	'MYB'	mRNA	-2.86731	0	0
100347673	'ATP6V1A'	mRNA	1.07135	0	0
100347685	'SEBOX'	mRNA	1.68116	3.80117e-05	1.93633e-05
100347692	'TCEAL6'	mRNA	-1.76816	1.43173e-15	4.97765e-16
100347720	'NCAPG'	mRNA	-1.63307	0	0
100347744	'LOC100347744'	mRNA	-1.7165	0	0
100347752	'IL6R'	mRNA	-1.15818	0	0
100347754	'LOC100347754'	mRNA	-1.47108	1.01287e-113	1.32543e-114
100347756	'NUF2'	mRNA	-1.78286	0	0
100347758	'RARRES1'	mRNA	-1.21977	0	0
100347772	'CD300LG'	mRNA	-1.4233	1.96516e-159	2.09819e-160
100347776	'MAGIX'	mRNA	-1.60088	1.01595e-23	2.98337e-24
100347780	'ARRDC4'	mRNA	1.18866	5.51251e-233	4.53e-234
100347785	'LOC100347785'	mRNA	-2.68969	0	0
100347786	'LOC100347786'	mRNA	-1.23403	4.19158e-102	5.80127e-103
100347788	'GUSB'	mRNA	1.99997	0	0
100347795	'BTNL10'	mRNA	-3.19529	0	0
100347796	'FAM181B'	mRNA	1.09383	4.48719e-08	1.97776e-08
100347811	'IL34'	mRNA	2.07717	4.09141e-239	3.30868e-240
100347819	'MUSTN1'	mRNA	2.02527	2.0874e-61	3.90206e-62
100347831	'LOC100347831'	mRNA	-2.4804	2.2374e-05	1.12489e-05
100347835	'GPR156'	mRNA	1.46437	1.23797e-24	3.57992e-25
100347850	'CLSPN'	mRNA	-1.6668	2.87131e-282	2.08085e-283
100347858	'TUBB1'	mRNA	-3.71643	0	0
100347860	'NSD2'	mRNA	-1.49693	0	0
100347861	'LOC100347861'	mRNA	-1.12345	1.78028e-09	7.39813e-10
100347867	'HEMGN'	mRNA	-3.44437	0	0
100347876	'TNFSF14'	mRNA	-2.31514	8.51761e-66	1.52926e-66
100347880	'SYT13'	mRNA	-2.37511	7.04266e-05	3.64034e-05
100347900	'MARCHF4'	mRNA	4.37978	0.000283515	0.000152102
100347905	'DSG3'	mRNA	2.87282	5.70604e-06	2.77353e-06
100347907	'GRM4'	mRNA	1.06386	4.05769e-26	1.14054e-26
100347910	'UROD'	mRNA	-1.70131	0	0
100347915	'AUNIP'	mRNA	-1.9307	9.8442e-66	1.76942e-66
100347922	'LOC100347922'	mRNA	-1.01254	9.04103e-05	4.70467e-05
100347926	'SNCG'	mRNA	-2.23814	3.48265e-161	3.68687e-162
100347932	'BICDL1'	mRNA	-1.02915	3.81053e-08	1.67472e-08
100347991	'TSPO2'	mRNA	-2.9575	0	0
100347996	'CD101'	mRNA	-1.71589	0	0
100348000	'FABP3'	mRNA	1.98364	4.79913e-67	8.51505e-68
100348015	'STXBP6'	mRNA	2.22384	2.71793e-284	1.95876e-285
100348018	'SEZ6'	mRNA	-3.86543	9.98448e-18	3.30757e-18
100348025	'IL13RA2'	mRNA	-1.09138	2.00973e-24	5.83494e-25
100348029	'LOC100348029'	mRNA	-1.64888	5.53944e-05	2.85051e-05
100348038	'LOC100348038'	mRNA	-2.64426	1.76218e-15	6.14336e-16
100348056	'SLC52A3'	mRNA	-2.11207	0.000327654	0.000176466
100348064	'KLRG1'	mRNA	6.15237	9.0803e-47	1.95087e-47
100348068	'MC5R'	mRNA	-2.88397	0	0
100348108	'LOC100348108'	mRNA	-1.3991	2.21109e-135	2.60652e-136
100348124	'LOC100348124'	mRNA	1.17637	0	0
100348133	'TNFRSF11B'	mRNA	2.72029	0	0
100348138	'CENPT'	mRNA	-1.89023	7.53522e-100	1.05578e-100
100348141	'KIF5C'	mRNA	2.09105	7.94981e-164	8.30804e-165
100348153	'SMPD2'	mRNA	-1.44844	1.90459e-289	1.35344e-290
100348169	'LRR1'	mRNA	-1.36797	3.81202e-68	6.69078e-69
100348177	'CIT'	mRNA	-2.02315	0	0
100348181	'RAB33A'	mRNA	3.45778	0.000569084	0.000312819
100348213	'GABRD'	mRNA	-2.10587	1.48267e-89	2.21908e-90
100348239	'FRK'	mRNA	1.89733	1.4308e-22	4.30953e-23
100348240	'MYCT1'	mRNA	-1.37511	4.11665e-108	5.52572e-109
100348243	'C13H1orf112'	mRNA	-1.51994	2.88439e-183	2.82433e-184
100348245	'SLC35A3'	mRNA	1.35257	6.75225e-166	6.99539e-167
100348255	'HHAT'	mRNA	1.05066	4.37196e-77	7.14369e-78
100348265	'HROB'	mRNA	-1.48889	1.74064e-71	2.96759e-72
100348270	'FOXP3'	mRNA	1.27515	4.59912e-06	2.22578e-06
100348271	'LRCH2'	mRNA	1.03783	1.87609e-15	6.54423e-16
100348276	'LOC100348276'	mRNA	-1.62988	5.80223e-08	2.56962e-08
100348290	'TUBB4A'	mRNA	-1.48696	0	0
100348313	'LOC100348313'	mRNA	5.33914	1.10998e-07	4.97102e-08
100348315	'LOC100348315'	mRNA	-1.22968	3.4337e-08	1.506e-08
100348331	'SLC16A1'	mRNA	-1.64091	0	0
100348333	'ECE2'	mRNA	1.11674	0.000268931	0.000144001
100348344	'LIMD2'	mRNA	-1.74225	0	0
100348356	'ZNF831'	mRNA	-1.2965	4.89971e-49	1.02829e-49
100348358	'IRX1'	mRNA	4.53322	0.000108629	5.67458e-05
100348362	'CCL19'	mRNA	1.94682	1.39623e-07	6.28105e-08
100348388	'KRT4'	mRNA	-2.67836	6.64239e-44	1.46785e-44
100348412	'CD200R1'	mRNA	2.83135	0	0
100348415	'LOC100348415'	mRNA	-1.34635	0	0
100348417	'MFSD4A'	mRNA	-1.82958	0	0
100348428	'CXCL16'	mRNA	2.13014	0	0
100348437	'R3HDML'	mRNA	-1.11778	6.34665e-32	1.63741e-32
100348443	'LOC100348443'	mRNA	-1.20886	3.20359e-19	1.02839e-19
100348474	'SLC38A7'	mRNA	1.63378	0	0
100348479	'GSG1'	mRNA	2.61924	4.19029e-69	7.30203e-70
100348482	'CCRL2'	mRNA	-1.41778	1.58997e-202	1.44332e-203
100348485	'LOC100348485'	mRNA	-2.02384	0	0
100348489	'CDKN1A'	mRNA	2.06766	0	0
100348494	'PTGFRN'	mRNA	1.2874	0	0
100348504	'RGS7'	mRNA	1.25119	1.25241e-08	5.38023e-09
100348517	'CCL14'	mRNA	-1.34127	5.78851e-203	5.24297e-204
100348531	'SLC25A34'	mRNA	-1.16996	3.23081e-30	8.51736e-31
100348532	'ARHGAP22'	mRNA	1.55953	6.26698e-32	1.61654e-32
100348547	'UBE2S'	mRNA	-1.16071	3.30996e-137	3.85863e-138
100348550	'CHAC2'	mRNA	-1.91171	1.98396e-54	3.9322e-55
100348578	'LOC100348578'	mRNA	-2.57585	0	0
100348580	'NECTIN4'	mRNA	1.22693	0.000130332	6.83908e-05
100348583	'TAFA3'	mRNA	-2.4782	5.24492e-12	2.01578e-12
100348589	'DCK'	mRNA	-1.6792	0	0
100348592	'MYPN'	mRNA	2.90173	1.3253e-22	3.9881e-23
100348594	'ITGA3'	mRNA	1.39428	2.12447e-33	5.37741e-34
100348607	'PGER1'	mRNA	3.21454	6.00396e-91	8.8924e-92
100348609	'EDN3'	mRNA	3.62489	4.10009e-11	1.61579e-11
100348643	'RMI2'	mRNA	-1.22145	1.30172e-40	2.98786e-41
100348647	'IGFBP2'	mRNA	2.16244	0	0
100348652	'ST8SIA3'	mRNA	2.16405	0.000566704	0.000311453
100348663	'PIK3CD'	mRNA	-1.82922	0	0
100348666	'LOC100348666'	mRNA	1.96558	9.19242e-63	1.6948e-63
100348678	'WAPL'	mRNA	-1.00392	0	0
100348682	'TM4SF5'	mRNA	-3.00165	3.33111e-41	7.6007e-42
100348694	'MYLK3'	mRNA	-2.65468	0	0
100348702	'MINAR1'	mRNA	-1.60531	6.68558e-16	2.30855e-16
100348731	'TCP11L2'	mRNA	-1.7338	0	0
100348735	'FLACC1'	mRNA	-3.45311	4.48061e-06	2.16572e-06
100348738	'RESF1'	mRNA	-1.33747	0	0
100348741	'LTF'	mRNA	-3.94068	0	0
100348744	'LOC100348744'	mRNA	-2.5396	0	0
100348747	'MEP1A'	mRNA	1.20985	1.45641e-07	6.55547e-08
100348748	'LOC100348748'	mRNA	5.4157	0	0
100348755	'S100A6'	mRNA	2.2856	0	0
100348761	'GPAT3'	mRNA	-1.67529	0	0
100348763	'KMO'	mRNA	3.30655	6.1792e-136	7.26873e-137
100348773	'SMTNL2'	mRNA	-1.96007	9.22746e-29	2.48553e-29
100348776	'LOC100348776'	mRNA	2.4942	4.19099e-38	9.87678e-39
100348779	'TTC7B'	mRNA	-1.17177	0	0
100348781	'CAPN6'	mRNA	1.29278	0	0
100348784	'CMPK2'	mRNA	-2.89535	0	0
100348785	'SIM2'	mRNA	1.20985	1.52322e-15	5.29956e-16
100348791	'LHFPL4'	mRNA	5.73863	1.04685e-52	2.10485e-53
100348835	'H1-4'	mRNA	-1.98094	0	0
100348836	'TCF19'	mRNA	-1.86647	0	0
100348849	'NXPH3'	mRNA	1.01163	5.23781e-05	2.6895e-05
100348869	'CCL27'	mRNA	-1.11555	1.75555e-07	7.93104e-08
100348879	'NRGN'	mRNA	-2.37511	3.19454e-137	3.72247e-138
100348893	'DPEP3'	mRNA	-1.24958	0.000248151	0.000132487
100348910	'ORC1'	mRNA	-1.6296	5.97919e-204	5.40364e-205
100348927	'LDB3'	mRNA	-1.39587	0.000379682	0.000205365
100348944	'ORC6'	mRNA	-1.07852	1.60591e-25	4.55429e-26
100348948	'WDR62'	mRNA	-1.52489	2.41932e-275	1.78979e-276
100348952	'BCL2A1'	mRNA	1.47567	0	0
100348958	'LOC100348958'	mRNA	-1.59872	8.34251e-07	3.88134e-07
100348961	'PIWIL4'	mRNA	-1.29982	1.15388e-07	5.17283e-08
100348972	'ADD2'	mRNA	-1.96796	0	0
100348979	'RSPO4'	mRNA	-3.33447	5.70842e-10	2.33171e-10
100348989	'ENO2'	mRNA	2.76108	0	0
100348997	'TREML2'	mRNA	-2.5464	0	0
100349007	'IL12A'	mRNA	-2.33071	9.93791e-07	4.64209e-07
100349008	'TRIM59'	mRNA	-1.49605	9.20207e-80	1.4749e-80
100349024	'SLC4A1'	mRNA	-3.20897	0	0
100349028	'KCNK13'	mRNA	-1.10168	1.48975e-15	5.18011e-16
100349037	'LOC100349037'	mRNA	1.48669	7.5977e-22	2.31706e-22
100349040	'DDI2'	mRNA	-1.06432	7.20388e-158	7.7495e-159
100349053	'LARGE2'	mRNA	1.84889	1.79639e-23	5.30406e-24
100349055	'SLC43A1'	mRNA	-2.14646	0	0
100349063	'NRXN1'	mRNA	-3.77702	2.56382e-151	2.8315e-152
100349073	'CLCN1'	mRNA	1.7762	1.29575e-06	6.09103e-07
100349077	'LOC100349077'	mRNA	5.53178	1.20973e-08	5.19386e-09
100349079	'CELSR3'	mRNA	1.37978	1.8699e-06	8.85392e-07
100349084	'H1-2'	mRNA	-1.80957	0	0
100349085	'LOC100349085'	mRNA	-1.22614	0	0
100349092	'KLHDC8A'	mRNA	-1.28642	1.76178e-27	4.83506e-28
100349095	'NGFR'	mRNA	-1.438	6.31808e-58	1.21697e-58
100349097	'MORN3'	mRNA	-1.19499	1.53888e-07	6.9375e-08
100349107	'GABRA3'	mRNA	-2.01254	0.000360784	0.000194744
100349110	'PGER2'	mRNA	6.45854	3.40168e-196	3.17688e-197
100349119	'CKS2'	mRNA	-1.30922	1.91034e-175	1.91283e-176
100349155	'TAP1'	mRNA	-1.50445	0	0
100349159	'PLK3'	mRNA	1.57682	1.63999e-76	2.69289e-77
100349172	'KIF26B'	mRNA	1.45567	1.50591e-270	1.12845e-271
100349175	'TSSK4'	mRNA	-1.65144	3.27875e-13	1.21642e-13
100349178	'GMFB'	mRNA	1.10849	0	0
100349179	'TBC1D12'	mRNA	1.39032	2.01298e-92	2.95205e-93
100349209	'LOC100349209'	mRNA	2.36636	0.000732597	0.000405832
100349210	'ERFE'	mRNA	-1.67326	1.01056e-150	1.1181e-151
100349211	'FBXO31'	mRNA	-1.13405	0	0
100349224	'CRACDL'	mRNA	1.05138	3.59542e-18	1.18112e-18
100349226	'CA3'	mRNA	-1.27557	5.27553e-08	2.33292e-08
100349246	'LOC100349246'	mRNA	-1.74157	0	0
100349255	'LOC100349255'	mRNA	-1.66985	2.52534e-06	1.20279e-06
100349263	'SLC7A11'	mRNA	1.43993	2.54962e-27	7.02031e-28
100349268	'RGS2'	mRNA	-1.3445	0	0
100349269	'ATP8B4'	mRNA	-1.67918	0	0
100349277	'DUSP14'	mRNA	1.50434	9.26595e-39	2.1711e-39
100349293	'POLN'	mRNA	-1.10113	1.41251e-22	4.25374e-23
100349327	'BMPER'	mRNA	1.31636	6.84894e-284	4.94622e-285
100349337	'TM4SF19'	mRNA	2.62556	0	0
100349338	'IL20RB'	mRNA	1.09121	2.76432e-08	1.20643e-08
100349357	'GABRE'	mRNA	-1.52711	4.90579e-11	1.93824e-11
100349359	'FOXF2'	mRNA	1.46527	1.02466e-05	5.05117e-06
100349362	'SYCP2'	mRNA	-3.15874	6.60074e-91	9.78293e-92
100349387	'SLC27A6'	mRNA	1.86291	3.88907e-175	3.89806e-176
100349406	'C12H6orf141'	mRNA	-3.19987	1.77571e-66	3.16135e-67
100349407	'CGAS'	mRNA	1.61484	7.76572e-19	2.51359e-19
100349408	'LOC100349408'	mRNA	1.97047	3.78474e-92	5.56176e-93
100349410	'DDO'	mRNA	-1.79015	2.32973e-05	1.17318e-05
100349413	'COL11A1'	mRNA	1.17062	0	0
100349416	'SZT2'	mRNA	-1.15841	0	0
100349420	'CAMTA1'	mRNA	1.0812	1.54759e-16	5.26526e-17
100349421	'NR1D2'	mRNA	1.10212	1.92851e-268	1.45288e-269
100349439	'MINK1'	mRNA	1.49844	0	0
100349461	'CDKN2D'	mRNA	-1.99193	0	0
100349469	'DKK3'	mRNA	2.17811	0	0
100349485	'CPM'	mRNA	3.68072	0	0
100349491	'MPP4'	mRNA	-3.40812	2.1095e-57	4.07705e-58
100349492	'CFAP65'	mRNA	-2.23761	3.98639e-06	1.91942e-06
100349504	'LOC100349504'	mRNA	-1.6512	0	0
100349509	'TSTD1'	mRNA	-1.21238	8.38909e-06	4.11987e-06
100349513	'SMC4'	mRNA	-1.33578	0	0
100349519	'MAP1LC3C'	mRNA	5.00667	2.05195e-274	1.52317e-275
100349521	'RGS1'	mRNA	5.29805	0	0
100349528	'GRN'	mRNA	1.21467	0	0
100349532	'TDP1'	mRNA	-1.01314	5.17702e-104	7.10786e-105
100349554	'USP35'	mRNA	-1.58336	1.01536e-236	8.25199e-238
100349560	'SMTNL1'	mRNA	-2.55568	0.000201327	0.00010685
100349561	'APIP'	mRNA	-1.07308	3.45146e-30	9.10427e-31
100349565	'SIX2'	mRNA	1.08948	2.50595e-26	7.01725e-27
100349566	'SNCAIP'	mRNA	1.17609	6.58289e-43	1.47158e-43
100349574	'APOBR'	mRNA	-1.18073	1.03917e-264	7.89147e-266
100349576	'MEST'	mRNA	2.32881	0	0
100349582	'NDC80'	mRNA	-1.43852	1.8379e-160	1.95307e-161
100349597	'TMCC2'	mRNA	-2.88552	0	0
100349599	'SLC24A1'	mRNA	-1.92526	4.3963e-83	6.86728e-84
100349626	'LOC100349626'	mRNA	-2.31072	3.62387e-09	1.52507e-09
100349647	'TIMD4'	mRNA	-7.61245	0	0
100349671	'KIF2C'	mRNA	-1.77628	6.11615e-290	4.33396e-291
100349683	'ANXA3'	mRNA	-1.09966	0	0
100349688	'BUB1B'	mRNA	-1.49373	0	0
100349693	'DLGAP5'	mRNA	-1.80288	0	0
100349697	'CHRNE'	mRNA	1.66953	2.58814e-191	2.45616e-192
100349700	'KLHL13'	mRNA	1.03981	3.01571e-44	6.63686e-45
100349716	'SLC31A2'	mRNA	1.23299	7.82715e-140	9.02224e-141
100349731	'RAB7B'	mRNA	4.00044	0	0
100349740	'SIRPB2'	mRNA	1.41859	1.14911e-77	1.87068e-78
100349752	'KLHL14'	mRNA	-3.1758	5.24352e-40	1.21225e-40
100349756	'LOC100349756'	mRNA	-1.78255	0	0
100349779	'NUSAP1'	mRNA	-1.76937	0	0
100349792	'LOC100349792'	mRNA	-1.15806	0	0
100349805	'MELK'	mRNA	-1.24103	7.91335e-78	1.28586e-78
100349814	'UBE2L6'	mRNA	-1.14137	7.3671e-128	8.99954e-129
100349821	'SNX24'	mRNA	1.75007	0	0
100349822	'MCM4'	mRNA	-1.44115	0	0
100349823	'DNMT3B'	mRNA	-1.51777	3.68577e-31	9.60184e-32
100349846	'FCER1A'	mRNA	-3.13988	0	0
100349848	'ZDHHC19'	mRNA	3.2396	4.67331e-15	1.65155e-15
100349854	'PNP'	mRNA	-1.22918	0	0
100349857	'EVI2B'	mRNA	-1.92954	0	0
100349859	'CCDC88C'	mRNA	-1.67672	0	0
100349896	'VPREB3'	mRNA	-1.96464	2.81107e-23	8.34385e-24
100349901	'BOLA3'	mRNA	-1.21246	1.96998e-51	4.02239e-52
100349914	'DYRK4'	mRNA	-1.93699	2.02179e-05	1.01384e-05
100349919	'RHAG'	mRNA	-2.86805	0	0
100349926	'ARMH1'	mRNA	2.30337	8.46249e-25	2.43524e-25
100349943	'SLC24A5'	mRNA	-1.68827	7.84465e-06	3.84658e-06
100349951	'GP1BA'	mRNA	-3.76943	0	0
100349952	'SLC38A6'	mRNA	1.67797	4.26444e-217	3.69954e-218
100349956	'STOM'	mRNA	-2.42308	0	0
100349970	'ATG4D'	mRNA	-1.35687	1.14445e-168	1.17415e-169
100349984	'SCARA5'	mRNA	1.68908	4.74818e-138	5.51853e-139
100350007	'MCTP1'	mRNA	-1.3226	9.11135e-112	1.20009e-112
100350008	'H1-1'	mRNA	-1.66032	0	0
100350010	'RRAGD'	mRNA	1.21199	6.93526e-109	9.26724e-110
100350015	'DCAF6'	mRNA	-1.23271	0	0
100350017	'MAB21L3'	mRNA	1.19023	7.52061e-07	3.49252e-07
100350029	'RGS18'	mRNA	-1.96965	1.18772e-201	1.08474e-202
100350048	'NAGA'	mRNA	1.22486	0	0
100350063	'YPEL4'	mRNA	-3.10086	0	0
100350064	'SLC1A2'	mRNA	1.39627	6.90324e-21	2.14277e-21
100350069	'DGUOK'	mRNA	1.00209	7.08108e-25	2.03451e-25
100350070	'GGH'	mRNA	1.59557	0	0
100350076	'LAT'	mRNA	-1.08901	1.11947e-129	1.35683e-130
100350092	'AIF1'	mRNA	1.37162	2.62675e-281	1.91419e-282
100350104	'SPNS3'	mRNA	-3.07678	0	0
100350113	'ATP1B4'	mRNA	4.45778	0.000176444	9.32444e-05
100350124	'RASSF4'	mRNA	1.38195	0	0
100350151	'HAVCR2'	mRNA	1.02577	2.46e-06	1.17062e-06
100350155	'FAIM2'	mRNA	5.6528	2.01167e-17	6.70859e-18
100350165	'LOC100350165'	mRNA	-3.56918	0	0
100350169	'SLC35F1'	mRNA	1.08087	4.54116e-15	1.60393e-15
100350177	'TLCD4'	mRNA	-1.11505	0	0
100350208	'SGSM1'	mRNA	-1.78801	9.41347e-249	7.45162e-250
100350217	'S1PR5'	mRNA	2.12739	2.78715e-07	1.27023e-07
100350237	'ATP6V0D2'	mRNA	2.56599	0	0
100350239	'LOC100350239'	mRNA	-1.79015	2.44173e-09	1.02169e-09
100350264	'SYT11'	mRNA	1.62785	1.65797e-152	1.82523e-153
100350266	'NEGR1'	mRNA	2.11674	3.60645e-05	1.8346e-05
100350272	'PDGFC'	mRNA	1.29443	0	0
100350277	'BRINP3'	mRNA	1.32791	5.80456e-27	1.6079e-27
100350283	'TBX21'	mRNA	-1.06533	1.40011e-10	5.6141e-11
100350284	'CD79B'	mRNA	-1.77221	5.53096e-127	6.79826e-128
100350292	'TRMT9B'	mRNA	1.0478	3.06114e-10	1.2413e-10
100350293	'SERPINB6'	mRNA	1.15881	0	0
100350295	'RGS9BP'	mRNA	-2.96742	3.9577e-288	2.8184e-289
100350318	'ACTG2'	mRNA	4.13672	3.07783e-282	2.23206e-283
100350321	'PAWR'	mRNA	1.60707	2.90038e-19	9.30036e-20
100350331	'ASNS'	mRNA	-2.49688	0	0
100350338	'CADM3'	mRNA	-1.01464	4.45244e-13	1.65903e-13
100350371	'ADAMTS16'	mRNA	5.37978	1.42507e-14	5.10143e-15
100350372	'PINLYP'	mRNA	1.20985	1.80687e-05	9.03888e-06
100350374	'MLC1'	mRNA	-2.07025	2.88602e-06	1.37828e-06
100350397	'AGRP'	mRNA	5.66929	2.10293e-09	8.7675e-10
100350420	'SH2D5'	mRNA	-3.11207	8.56387e-32	2.21332e-32
100350424	'C14H3orf52'	mRNA	-3.10303	1.70764e-38	4.00888e-39
100350432	'CIDEB'	mRNA	-1.39281	3.2076e-08	1.4049e-08
100350454	'RAB19'	mRNA	-3.27366	2.14056e-75	3.54392e-76
100350460	'CCDC74B'	mRNA	5.16792	1.04201e-69	1.80639e-70
100350469	'SEL1L3'	mRNA	-1.09968	1.1096e-285	7.96877e-287
100350473	'SLC30A3'	mRNA	1.14845	8.72342e-09	3.72426e-09
100350480	'LOC100350480'	mRNA	-1.12788	3.06571e-67	5.43022e-68
100350485	'CIR1'	mRNA	-1.02184	4.70244e-54	9.35806e-55
100350488	'GPR19'	mRNA	-2.10743	2.30035e-284	1.65666e-285
100350489	'SLAIN1'	mRNA	-2.02041	4.50308e-231	3.72086e-232
100350490	'CCDC12'	mRNA	-1.40837	1.76429e-151	1.9476e-152
100350494	'GAPT'	mRNA	-2.96007	9.09326e-76	1.50182e-76
100350499	'TAF8'	mRNA	-1.01296	1.32962e-60	2.50157e-61
100350504	'RCSD1'	mRNA	-1.78716	0	0
100350514	'C1QL3'	mRNA	-1.50635	1.33285e-05	6.61666e-06
100350515	'LOC100350515'	mRNA	1.21105	5.68246e-06	2.76121e-06
100350519	'BTRC'	mRNA	-1.25372	0	0
100350527	'SATL1'	mRNA	3.79482	5.3395e-05	2.74454e-05
100350542	'ECM2'	mRNA	1.59556	0	0
100350548	'RFX2'	mRNA	-1.04304	2.5157e-53	5.03039e-54
100350559	'RASGRP4'	mRNA	-3.15276	0	0
100350561	'LOC100350561'	mRNA	-1.20081	8.67965e-110	1.15676e-110
100350566	'FBLN2'	mRNA	1.5517	2.85973e-305	1.96171e-306
100350570	'GPNMB'	mRNA	7.45528	0	0
100350575	'MNDA'	mRNA	1.20295	0	0
100350586	'KSR1'	mRNA	-1.04682	4.71791e-210	4.18548e-211
100350587	'P2RX1'	mRNA	-3.00018	0	0
100350596	'INTS6L'	mRNA	-1.22538	1.15233e-247	9.15654e-249
100350611	'AQP7'	mRNA	-1.14245	1.59327e-12	6.03607e-13
100350626	'DERL3'	mRNA	-1.41133	1.95588e-64	3.54899e-65
100350634	'NIPAL4'	mRNA	-1.21309	1.22475e-09	5.06061e-10
100350641	'CTCF'	mRNA	-1.00382	0	0
100350649	'CLEC4E'	mRNA	1.35745	3.02477e-156	3.2782e-157
100350653	'TREML1'	mRNA	-3.67877	0	0
100350667	'EPB41'	mRNA	-2.71189	0	0
100350688	'TTC8'	mRNA	1.95724	8.98266e-109	1.20166e-109
100350709	'SNAI1'	mRNA	1.64067	6.72902e-86	1.03521e-86
100350717	'E2F8'	mRNA	-2.31754	0	0
100350730	'CPNE3'	mRNA	-1.1284	0	0
100350734	'MYRFL'	mRNA	-1.35405	0.000634863	0.000350094
100350735	'LOC100350735'	mRNA	-2.00355	3.88943e-24	1.1349e-24
100350740	'ABCB6'	mRNA	-1.58628	0	0
100350747	'ARSK'	mRNA	1.09064	4.52765e-55	8.92141e-56
100350753	'C12H6orf132'	mRNA	-1.60599	1.01958e-23	2.99504e-24
100350765	'TMPRSS15'	mRNA	2.53178	0.000186479	9.88102e-05
100350775	'SHTN1'	mRNA	1.88993	0	0
100350791	'LOC100350791'	mRNA	-2.44669	1.01458e-28	2.73545e-29
100350811	'RGS14'	mRNA	-2.52802	0	0
100350821	'IL17RB'	mRNA	-1.89123	7.09594e-19	2.29323e-19
100350822	'DLX6'	mRNA	-1.03183	6.40686e-22	1.9526e-22
100350827	'LOC100350827'	mRNA	-1.94566	1.49626e-76	2.45388e-77
100350842	'TMEM88'	mRNA	-1.0859	1.75184e-26	4.8853e-27
100350844	'ATAD5'	mRNA	-1.34672	0	0
100350848	'BMX'	mRNA	-3.12841	0	0
100350858	'HJURP'	mRNA	-1.97949	2.15383e-211	1.90101e-212
100350882	'PANX3'	mRNA	1.60709	1.61249e-269	1.21074e-270
100350899	'PARD6A'	mRNA	-1.3064	7.89395e-49	1.66025e-49
100350907	'LOC100350907'	mRNA	1.00632	1.00681e-86	1.53927e-87
100350917	'IL23R'	mRNA	1.87282	0.000510549	0.000279539
100350918	'LOC100350918'	mRNA	-1.44226	2.64759e-24	7.70417e-25
100350924	'NECTIN3'	mRNA	1.2084	6.59866e-236	5.38605e-237
100350931	'FBN1'	mRNA	1.28386	0	0
100350934	'LTB4R2'	mRNA	-2.86568	9.92391e-97	1.41492e-97
100350940	'SLIT1'	mRNA	-2.22508	4.21605e-25	1.20498e-25
100350941	'SCIMP'	mRNA	2.07861	2.17662e-30	5.72835e-31
100350946	'LAMP2'	mRNA	1.0609	0	0
100350951	'TNFRSF13C'	mRNA	-1.49579	2.37391e-24	6.90063e-25
100350957	'LOC100350957'	mRNA	-3.30361	0	0
100350961	'SUSD1'	mRNA	-1.37022	4.64744e-246	3.69991e-247
100350962	'PADI3'	mRNA	-2.30792	1.37171e-05	6.81301e-06
100350975	'SPATA4'	mRNA	4.29732	0.000456467	0.000248722
100351019	'DCUN1D1'	mRNA	-1.025	0	0
100351053	'CAPN5'	mRNA	-1.97914	0	0
100351074	'ANLN'	mRNA	-1.02623	7.22104e-285	5.1968e-286
100351078	'RIPOR2'	mRNA	-2.59961	0	0
100351088	'FAM241A'	mRNA	-1.74876	4.43411e-91	6.56062e-92
100351089	'RNASE1'	mRNA	-1.97262	1.48816e-29	3.96288e-30
100351095	'ADAP2'	mRNA	2.15434	0	0
100351108	'LRRC38'	mRNA	-2.96007	3.28969e-05	1.66875e-05
100351121	'ROR2'	mRNA	1.67906	7.17559e-256	5.56465e-257
100351124	'GSE1'	mRNA	-1.23016	0	0
100351128	'LOXL1'	mRNA	2.08963	0	0
100351131	'MS4A3'	mRNA	-3.35488	0	0
100351134	'LOC100351134'	mRNA	-1.56383	6.13984e-235	5.02081e-236
100351157	'C3AR1'	mRNA	1.15658	1.29557e-86	1.98206e-87
100351158	'GPC5'	mRNA	-1.52397	3.35879e-16	1.15169e-16
100351163	'LOC100351163'	mRNA	1.02238	0	0
100351167	'SLC6A9'	mRNA	-1.42552	0	0
100351174	'TNFRSF25'	mRNA	-1.43846	9.19876e-114	1.20328e-114
100351192	'ARHGAP19'	mRNA	-1.55849	0	0
100351209	'MKRN1'	mRNA	-2.71277	0	0
100351213	'PADI4'	mRNA	-3.72072	0	0
100351216	'IRX2'	mRNA	3.50753	4.13661e-10	1.68344e-10
100351238	'PTPRR'	mRNA	2.85185	1.53038e-49	3.19406e-50
100351242	'PTN'	mRNA	2.00947	2.06847e-201	1.89329e-202
100351254	'RAB3C'	mRNA	2.98746	8.46233e-14	3.0906e-14
100351256	'NRM'	mRNA	-1.21412	1.37377e-90	2.03882e-91
100351257	'BACH2'	mRNA	-1.15691	2.67509e-111	3.53019e-112
100351261	'ESR1'	mRNA	-1.82941	0	0
100351262	'AGAP3'	mRNA	1.0121	5.58225e-223	4.76979e-224
100351268	'OPRD1'	mRNA	1.13877	9.83184e-05	5.12458e-05
100351275	'BMPR1B'	mRNA	2.52576	1.83993e-27	5.05138e-28
100351291	'CSMD2'	mRNA	-1.77472	1.53426e-12	5.8094e-13
100351298	'LOC100351298'	mRNA	-2.03738	0	0
100351299	'CEACAM1'	mRNA	-3.55635	0	0
100351300	'SIGLEC5'	mRNA	-2.12977	0	0
100351327	'CACNA2D3'	mRNA	-1.84904	1.56302e-20	4.89486e-21
100351332	'GMNN'	mRNA	-1.43123	6.72063e-91	9.96399e-92
100351333	'LY6G6D'	mRNA	-3.01254	0.000241023	0.000128609
100351356	'ADGRG4'	mRNA	-3.508	8.83545e-34	2.22352e-34
100351370	'CADM4'	mRNA	1.31838	0.000276324	0.000148043
100351375	'NXNL2'	mRNA	-1.42241	0.000712578	0.000394312
100351385	'MS4A2'	mRNA	-1.94285	1.90077e-95	2.73778e-96
100351388	'BNIP3L'	mRNA	-1.37741	0	0
100351410	'PUDP'	mRNA	-2.55568	0.000201327	0.00010685
100351416	'LOC100351416'	mRNA	-1.40849	2.85503e-56	5.57394e-57
100351425	'LOC100351425'	mRNA	1.06149	5.05996e-14	1.83756e-14
100351449	'KCNS1'	mRNA	2.74666	3.12911e-47	6.68816e-48
100351461	'CRHBP'	mRNA	3.13585	1.22274e-11	4.75161e-12
100351490	'REXO5'	mRNA	-1.13549	6.28046e-36	1.52495e-36
100351504	'BASP1'	mRNA	1.05693	6.34248e-171	6.44327e-172
100351519	'LOC100351519'	mRNA	1.01621	2.09409e-221	1.79878e-222
100351530	'SORCS1'	mRNA	-3.64813	5.34743e-09	2.26252e-09
100351545	'FRMD3'	mRNA	1.64532	4.22152e-52	8.55174e-53
100351548	'LOC100351548'	mRNA	-2.36727	2.95072e-32	7.57712e-33
100351550	'FPR2'	mRNA	-2.62442	0	0
100351556	'ACER3'	mRNA	-1.80823	4.0276e-111	5.32111e-112
100351570	'LGALS7'	mRNA	1.34736	0.000299531	0.000160973
100351590	'ADAMTS1'	mRNA	1.62794	0	0
100351596	'PIF1'	mRNA	-1.95942	1.13485e-77	1.84633e-78
100351600	'DNAH2'	mRNA	-1.64607	4.50765e-49	9.45554e-50
100351616	'ITGAX'	mRNA	2.57169	0	0
100351623	'NLRP3'	mRNA	-1.05204	0	0
100351634	'ISLR2'	mRNA	1.17815	0.000138069	7.2555e-05
100351650	'KLHL38'	mRNA	1.20985	2.52157e-09	1.05547e-09
100351654	'DEPDC4'	mRNA	-1.02876	6.74511e-10	2.76399e-10
100351658	'SCN2A'	mRNA	-1.12496	7.45006e-09	3.17126e-09
100351666	'TAP2'	mRNA	-1.34037	6.54227e-269	4.91887e-270
100351672	'LOC100351672'	mRNA	-2.01112	0	0
100351691	'AVPI1'	mRNA	1.0243	2.33677e-72	3.94867e-73
100351696	'LHX2'	mRNA	2.50753	1.25086e-07	5.61546e-08
100351701	'PGER8'	mRNA	2.4796	4.27349e-46	9.23945e-47
100351705	'LOC100351705'	mRNA	-5.11207	0.000253058	0.000135228
100351711	'F2R'	mRNA	1.20399	5.64435e-175	5.66592e-176
100351717	'CDC45'	mRNA	-1.46898	5.84848e-85	9.04155e-86
100351725	'GAL3ST4'	mRNA	1.16663	0	0
100351730	'NCAPH'	mRNA	-1.5233	0	0
100351739	'LOC100351739'	mRNA	-1.65014	1.12568e-18	3.65489e-19
100351741	'DNAH3'	mRNA	4.96474	4.1869e-06	2.01891e-06
100351742	'DGKI'	mRNA	1.11145	3.15438e-128	3.847e-129
100351746	'LOC100351746'	mRNA	-1.87863	0	0
100351756	'LOC100351756'	mRNA	1.11309	8.1872e-36	1.99327e-36
100351767	'LAMP3'	mRNA	3.07775	6.83335e-21	2.12073e-21
100351768	'IQCG'	mRNA	1.04504	4.07968e-06	1.96577e-06
100351770	'ADGRG7'	mRNA	1.62489	0.000399847	0.000216715
100351780	'SLC18A2'	mRNA	-3.5817	6.981e-217	6.05975e-218
100351787	'ERCC6L'	mRNA	-1.76431	0	0
100351793	'INCENP'	mRNA	-1.7327	0	0
100351808	'SPON1'	mRNA	1.83437	0	0
100351817	'BST1'	mRNA	-1.46048	2.06259e-239	1.66385e-240
100351836	'ALDH5A1'	mRNA	-1.13387	2.66728e-103	3.67281e-104
100351837	'MPIG6B'	mRNA	-4.29055	0	0
100351849	'TAX1BP3'	mRNA	1.09307	0	0
100351850	'CDK5R1'	mRNA	-1.95272	8.33867e-96	1.19771e-96
100351856	'AP1S2'	mRNA	1.09847	0	0
100351858	'GPC3'	mRNA	-1.15433	5.42359e-221	4.66967e-222
100351869	'TANGO2'	mRNA	-1.8385	0	0
100351874	'CDKN2B'	mRNA	1.15084	3.66886e-19	1.18033e-19
100351875	'MOV10L1'	mRNA	-2.03807	2.34568e-12	8.93374e-13
100351884	'AMPD3'	mRNA	-1.8719	0	0
100351888	'MS4A4A'	mRNA	-1.44388	6.40899e-270	4.809e-271
100351889	'PLPP2'	mRNA	1.04041	1.20999e-63	2.21016e-64
100351910	'CMAS'	mRNA	-1.38099	0	0
100351918	'PSMB8'	mRNA	-1.3058	0	0
100351938	'PIK3C2B'	mRNA	-1.10138	0	0
100351943	'COCH'	mRNA	-1.49474	2.76298e-104	3.7893e-105
100351954	'L3MBTL1'	mRNA	1.06301	8.87963e-05	4.61844e-05
100351955	'MATN4'	mRNA	1.71879	0	0
100351958	'PGER6'	mRNA	2.19326	2.33635e-123	2.92807e-124
100351961	'HSH2D'	mRNA	-1.06803	4.1609e-22	1.26267e-22
100351963	'PGLYRP2'	mRNA	1.77279	9.57856e-06	4.71558e-06
100351964	'BRAF'	mRNA	-1.16495	0	0
100351970	'GLIS3'	mRNA	1.97295	0	0
100351973	'LOC100351973'	mRNA	-1.03539	3.1158e-87	4.74014e-88
100351974	'CEP295'	mRNA	-1.00987	7.38543e-273	5.4971e-274
100351979	'MAP11'	mRNA	-1.3211	0	0
100351986	'ITK'	mRNA	-1.20154	4.47271e-28	1.21715e-28
100352004	'PIEZO2'	mRNA	1.514	0	0
100352006	'DEPDC1B'	mRNA	-1.8581	1.33696e-169	1.3683e-170
100352011	'LOC100352011'	mRNA	-1.76171	6.71155e-06	3.27679e-06
100352016	'ILDR2'	mRNA	-3.4836	0	0
100352042	'AZIN2'	mRNA	-2.68483	0	0
100352051	'HCFC1'	mRNA	-1.0044	0	0
100352053	'KIAA1958'	mRNA	-1.29775	1.97378e-46	4.25547e-47
100352060	'TMEM156'	mRNA	-2.32134	5.55348e-42	1.25515e-42
100352065	'IL23A'	mRNA	1.59452	7.09765e-07	3.29021e-07
100352069	'CALN1'	mRNA	-1.20518	3.27329e-07	1.49589e-07
100352095	'ARID5B'	mRNA	1.08686	0	0
100352099	'SKAP1'	mRNA	-1.05643	4.18402e-06	2.01731e-06
100352108	'TNFRSF8'	mRNA	1.02019	1.62826e-08	7.02599e-09
100352119	'LOC100352119'	mRNA	-1.02113	2.10346e-39	4.89581e-40
100352122	'NLRP12'	mRNA	-3.43954	0	0
100352157	'HS6ST3'	mRNA	-3.5975	1.19234e-08	5.1177e-09
100352174	'GCLM'	mRNA	-1.9235	0	0
100352176	'GPR157'	mRNA	1.05895	4.09883e-18	1.34855e-18
100352190	'LOC100352190'	mRNA	2.83434	8.86891e-06	4.36041e-06
100352193	'ARMH4'	mRNA	1.18625	0	0
100352200	'LOC100352200'	mRNA	5.29136	1.84958e-07	8.36793e-08
100352205	'RBPJL'	mRNA	2.48287	0.000285203	0.000153058
100352213	'GAPDHS'	mRNA	-2.56274	3.98103e-09	1.67798e-09
100352227	'WNT9A'	mRNA	-1.37792	4.96288e-109	6.62416e-110
100352234	'BUB1'	mRNA	-2.12725	0	0
100352242	'MAL2'	mRNA	-1.32448	7.40709e-08	3.29639e-08
100352253	'HDAC11'	mRNA	-1.29198	3.05925e-83	4.77412e-84
100352254	'NBEAL2'	mRNA	-2.42801	0	0
100352265	'LMBR1'	mRNA	-1.1881	7.63401e-89	1.14871e-89
100352272	'B3GALNT1'	mRNA	1.13058	6.65504e-48	1.41341e-48
100352273	'CLDN11'	mRNA	-3.12528	1.24323e-104	1.70379e-105
100352277	'TBC1D9'	mRNA	1.49441	0	0
100352295	'AK2'	mRNA	-1.52835	0	0
100352305	'ARHGAP4'	mRNA	-1.37082	0	0
100352343	'TMEM131L'	mRNA	-1.2008	0	0
100352347	'RNASE10'	mRNA	-1.3121	1.50901e-05	7.51697e-06
100352349	'TMEM26'	mRNA	1.54929	3.87068e-140	4.45583e-141
100352391	'CTNNA2'	mRNA	2.56741	9.12764e-06	4.48991e-06
100352415	'RLA-DMA'	mRNA	1.07397	2.68222e-216	2.33366e-217
100352424	'BCAR3'	mRNA	1.30139	4.36045e-202	3.96923e-203
100352431	'AFF1'	mRNA	-2.00184	0	0
100352435	'TMEM63A'	mRNA	-1.04205	5.12566e-164	5.35147e-165
100352436	'LOC100352436'	mRNA	-1.80163	5.35304e-189	5.12582e-190
100352439	'GZMH'	mRNA	-1.0918	0.000308022	0.000165583
100352455	'SDC4'	mRNA	1.74912	0	0
100352463	'HAUS5'	mRNA	-1.0945	7.45602e-130	9.02942e-131
100352464	'EPHX3'	mRNA	-1.16454	2.80642e-10	1.1366e-10
100352480	'P2RY8'	mRNA	-1.41368	2.40247e-72	4.0609e-73
100352481	'NWD2'	mRNA	-6.03807	2.64518e-07	1.20486e-07
100352485	'CYFIP2'	mRNA	-1.10865	0	0
100352488	'CCN3'	mRNA	1.86645	0	0
100352503	'LOC100352503'	mRNA	-3.81634	2.78317e-262	2.12055e-263
100352505	'DAB2'	mRNA	1.31958	0	0
100352516	'TCHHL1'	mRNA	5.45778	2.9173e-08	1.27577e-08
100352521	'ACKR4'	mRNA	-1.08505	5.64485e-15	1.99886e-15
100352526	'MTARC1'	mRNA	-3.35607	2.44728e-133	2.90956e-134
100352528	'RASL12'	mRNA	1.44216	8.97759e-85	1.38926e-85
100352529	'FRMD6'	mRNA	1.02671	0	0
100352532	'GFAP'	mRNA	3.43476	0	0
100352538	'RNF10'	mRNA	-1.30868	0	0
100352546	'DLC1'	mRNA	1.13406	0	0
100352578	'NAPEPLD'	mRNA	-2.27157	0	0
100352582	'IQSEC3'	mRNA	2.45778	2.87683e-07	1.31182e-07
100352595	'LOC100352595'	mRNA	3.44665	0	0
100352596	'RAB42'	mRNA	2.35734	1.49347e-33	3.77122e-34
100352602	'HDC'	mRNA	-3.53057	0	0
100352604	'SNX22'	mRNA	-2.3626	2.07118e-202	1.88223e-203
100352609	'SP2'	mRNA	-1.03283	1.19338e-121	1.50583e-122
100352617	'CHRND'	mRNA	3.79482	5.3395e-05	2.74454e-05
100352636	'SEC14L5'	mRNA	-2.55638	6.56618e-81	1.04351e-81
100352650	'AGBL5'	mRNA	-1.00446	4.41536e-78	7.1613e-79
100352666	'SLITRK6'	mRNA	-1.05764	4.47298e-87	6.80935e-88
100352670	'NRSN1'	mRNA	1.22769	2.56093e-34	6.3933e-35
100352684	'ERRFI1'	mRNA	1.49043	0	0
100352685	'SGO1'	mRNA	-1.98886	5.76074e-266	4.36025e-267
100352687	'PLS1'	mRNA	-1.13352	7.006e-37	1.67504e-37
100352691	'LEF1'	mRNA	1.17849	2.05615e-236	1.67313e-237
100352695	'C16H1orf116'	mRNA	-2.7495	1.64999e-117	2.12099e-118
100352706	'GPR34'	mRNA	2.59416	9.6522e-204	8.72795e-205
100352734	'GLRX5'	mRNA	-1.63434	0	0
100352749	'LOC100352749'	mRNA	1.67618	2.92461e-18	9.5825e-19
100352759	'ICA1L'	mRNA	-2.20518	3.58311e-14	1.29438e-14
100352767	'ELOVL7'	mRNA	-1.34588	2.74121e-84	4.2585e-85
100352769	'VWA7'	mRNA	-1.16722	1.06886e-07	4.78364e-08
100352779	'DIRAS3'	mRNA	5.53178	1.20973e-08	5.19386e-09
100352807	'GABRQ'	mRNA	-1.0917	1.04163e-20	3.24738e-21
100352818	'OMP'	mRNA	-2.75243	8.89567e-127	1.09563e-127
100352837	'KYNU'	mRNA	2.03852	7.04032e-59	1.34582e-59
100352841	'HDHD5'	mRNA	1.01879	1.93408e-42	4.34984e-43
100352843	'BSN'	mRNA	-1.25304	4.92112e-39	1.15009e-39
100352844	'IL17RD'	mRNA	2.31035	2.0298e-297	1.41894e-298
100352852	'SPTA1'	mRNA	-3.17163	0	0
100352855	'RCC1'	mRNA	-1.17107	2.55144e-153	2.79857e-154
100352860	'SLC27A2'	mRNA	-1.87261	2.27757e-15	7.96876e-16
100352863	'CDK1'	mRNA	-1.21167	5.54829e-236	4.52591e-237
100352873	'EFHD1'	mRNA	1.13372	8.75133e-16	3.0289e-16
100352880	'LOC100352880'	mRNA	-2.80533	0	0
100352902	'TMEM150B'	mRNA	-3.03807	1.50764e-05	7.50902e-06
100352910	'NECAB1'	mRNA	-1.98654	5.32232e-09	2.25163e-09
100352929	'FAM184A'	mRNA	-1.23577	2.17146e-11	8.48971e-12
100352944	'LOC100352944'	mRNA	-1.00477	1.17304e-43	2.59987e-44
100352966	'FEN1'	mRNA	-1.40963	1.47628e-298	1.02903e-299
100352971	'LOC100352971'	mRNA	6.0611	5.99556e-12	2.30759e-12
100352973	'CERS4'	mRNA	1.05391	2.58443e-73	4.33857e-74
100352974	'ACP3'	mRNA	-2.70891	3.35666e-188	3.22262e-189
100352980	'LCN2'	mRNA	-3.99554	0	0
100353010	'SALL1'	mRNA	-1.19902	1.39844e-27	3.83228e-28
100353028	'LOC100353028'	mRNA	-1.64747	7.5577e-56	1.48083e-56
100353043	'C16H1orf115'	mRNA	-1.44591	1.93872e-127	2.37904e-128
100353056	'PCYT1B'	mRNA	-2.25907	1.26331e-298	8.79946e-300
100353065	'LOC100353065'	mRNA	-1.32323	1.91348e-28	5.17923e-29
100353087	'GPR84'	mRNA	-2.56775	5.92091e-117	7.6468e-118
100353090	'WNT16'	mRNA	1.71765	2.5783e-07	1.17349e-07
100353109	'DENND2D'	mRNA	-1.21814	8.41334e-97	1.1987e-97
100353119	'LRRC46'	mRNA	1.49526	1.22382e-07	5.49193e-08
100353122	'TCEAL7'	mRNA	3.77971	2.32447e-16	7.93879e-17
[truncated: 1,323 more rows]

## Sheet: supplementary table 3
#up-regilated GO-BP enrichment
GO_P Term ID	GO_P Term Desc	GO_P Term Level2	Term Candidate Gene Num	Total Candidate Gene Num	Term Gene Num	Total Gene Num	Rich Ratio	P value	Q value
GO:0010628	positive regulation of gene expression	biological regulation	15	240	196	11085	0.0765306	2.29e-05	0.0240777
GO:0006953	acute-phase response	response to stimulus	4	240	12	11085	0.333333	9.25e-05	0.0340695
GO:0048245	eosinophil chemotaxis	cellular process	3	240	5	11085	0.6	9.71e-05	0.0340695
GO:0032924	activin receptor signaling pathway	biological regulation	4	240	14	11085	0.285714	0.000181	0.0419498
GO:0006954	inflammatory response	response to stimulus	9	240	96	11085	0.09375	0.000227	0.0419498
GO:1902042	negative regulation of extrinsic apoptotic signaling pathway via death domain receptors	biological regulation	4	240	15	11085	0.266667	0.000242	0.0419498
GO:0007155	cell adhesion	biological adhesion	13	240	201	11085	0.0646766	0.000428	0.0419498
GO:0003338	metanephros morphogenesis	developmental process	2	240	2	11085	1	0.000467	0.0419498
GO:0042369	vitamin D catabolic process	cellular process	2	240	2	11085	1	0.000467	0.0419498
GO:0060279	positive regulation of ovulation	biological regulation	2	240	2	11085	1	0.000467	0.0419498
GO:0035987	endodermal cell differentiation	cellular process	4	240	18	11085	0.222222	0.000516	0.0419498
GO:0002548	monocyte chemotaxis	cellular process	3	240	8	11085	0.375	0.000518	0.0419498
GO:0048260	positive regulation of receptor-mediated endocytosis	biological regulation	3	240	8	11085	0.375	0.000518	0.0419498
GO:0007411	axon guidance	cellular component organization or biogenesis	7	240	73	11085	0.0958904	0.000988	0.0559102
GO:0006935	chemotaxis	response to stimulus	6	240	54	11085	0.111111	0.00104781	0.0559102
GO:0061436	establishment of skin barrier	biological regulation	3	240	10	11085	0.3	0.00107467	0.0559102
GO:0090303	positive regulation of wound healing	biological regulation	3	240	10	11085	0.3	0.00107467	0.0559102
GO:0006955	immune response	response to stimulus	10	240	143	11085	0.0699301	0.00108224	0.0559102
GO:0008284	positive regulation of cell proliferation	cell proliferation	12	240	197	11085	0.0609137	0.00119594	0.0559102
GO:0000050	urea cycle	cellular process	2	240	3	11085	0.666667	0.0013805	0.0559102
GO:0006525	arginine metabolic process	cellular process	2	240	3	11085	0.666667	0.0013805	0.0559102
GO:0019805	quinolinate biosynthetic process	cellular process	2	240	3	11085	0.666667	0.0013805	0.0559102
GO:0034354	'de novo' NAD biosynthetic process from tryptophan	cellular process	2	240	3	11085	0.666667	0.0013805	0.0559102
GO:0043420	anthranilate metabolic process	cellular process	2	240	3	11085	0.666667	0.0013805	0.0559102
GO:0071226	cellular response to molecule of fungal origin	cellular process	2	240	3	11085	0.666667	0.0013805	0.0559102
GO:2001259	positive regulation of cation channel activity	biological regulation	2	240	3	11085	0.666667	0.0013805	0.0559102
GO:0030574	collagen catabolic process	metabolic process	3	240	11	11085	0.272727	0.00145414	0.0567113
GO:0002009	morphogenesis of an epithelium	developmental process	3	240	12	11085	0.25	0.001908	0.0717546
GO:0006508	proteolysis	metabolic process	19	240	429	11085	0.044289	0.0024766	0.0842876
GO:0006569	tryptophan catabolic process	cellular process	2	240	4	11085	0.5	0.00272154	0.0842876
GO:0043615	astrocyte cell migration	cellular process	2	240	4	11085	0.5	0.00272154	0.0842876
GO:0044320	cellular response to leptin stimulus	cellular process	2	240	4	11085	0.5	0.00272154	0.0842876
GO:0090131	mesenchyme migration	developmental process	2	240	4	11085	0.5	0.00272154	0.0842876
GO:0150077	regulation of neuroinflammatory response	biological regulation	2	240	4	11085	0.5	0.00272154	0.0842876
GO:0007566	embryo implantation	developmental process	3	240	14	11085	0.214286	0.0030574	0.0919841
GO:0043524	negative regulation of neuron apoptotic process	biological regulation	5	240	49	11085	0.102041	0.00400471	0.0959448
GO:0098655	cation transmembrane transport	localization	5	240	50	11085	0.1	0.0043727	0.0959448
GO:0002031	G protein-coupled receptor internalization	cellular process	2	240	5	11085	0.4	0.00447119	0.0959448
GO:0006809	nitric oxide biosynthetic process	biological regulation	2	240	5	11085	0.4	0.00447119	0.0959448
GO:0010447	response to acidic pH	response to stimulus	2	240	5	11085	0.4	0.00447119	0.0959448
GO:0010469	regulation of signaling receptor activity	biological regulation	2	240	5	11085	0.4	0.00447119	0.0959448
GO:0015886	heme transport	localization	2	240	5	11085	0.4	0.00447119	0.0959448
GO:0048246	macrophage chemotaxis	cellular process	2	240	5	11085	0.4	0.00447119	0.0959448
GO:0048752	semicircular canal morphogenesis	multicellular organismal process	2	240	5	11085	0.4	0.00447119	0.0959448
GO:0050966	detection of mechanical stimulus involved in sensory perception of pain	multicellular organismal process	2	240	5	11085	0.4	0.00447119	0.0959448
GO:0051712	positive regulation of killing of cells of other organism	biological regulation	2	240	5	11085	0.4	0.00447119	0.0959448
GO:0060259	regulation of feeding behavior	behavior	2	240	5	11085	0.4	0.00447119	0.0959448
GO:0097435	supramolecular fiber organization	cellular process	2	240	5	11085	0.4	0.00447119	0.0959448
GO:0031016	pancreas development	developmental process	3	240	16	11085	0.1875	0.00455578	0.0959448
GO:2000352	negative regulation of endothelial cell apoptotic process	biological regulation	3	240	16	11085	0.1875	0.00455578	0.0959448
GO:0030182	neuron differentiation	cellular process	4	240	33	11085	0.121212	0.00535532	0.110251
GO:0031663	lipopolysaccharide-mediated signaling pathway	biological regulation	3	240	17	11085	0.176471	0.00544449	0.110251
GO:0007218	neuropeptide signaling pathway	biological regulation	5	240	54	11085	0.0925926	0.00608734	0.116028
GO:0032731	positive regulation of interleukin-1 beta production	biological regulation	2	240	6	11085	0.333333	0.00661127	0.116028
GO:0042832	defense response to protozoan	multi-organism process	2	240	6	11085	0.333333	0.00661127	0.116028
GO:0046697	decidualization	multi-organism process	2	240	6	11085	0.333333	0.00661127	0.116028
GO:0048265	response to pain	multicellular organismal process	2	240	6	11085	0.333333	0.00661127	0.116028
GO:0050795	regulation of behavior	behavior	2	240	6	11085	0.333333	0.00661127	0.116028
GO:0060054	positive regulation of epithelial cell proliferation involved in wound healing	biological regulation	2	240	6	11085	0.333333	0.00661127	0.116028
GO:0071639	positive regulation of monocyte chemotactic protein-1 production	biological regulation	2	240	6	11085	0.333333	0.00661127	0.116028
GO:0010862	positive regulation of pathway-restricted SMAD protein phosphorylation	biological regulation	3	240	20	11085	0.15	0.008702	0.118126
GO:0050918	positive chemotaxis	locomotion	3	240	20	11085	0.15	0.008702	0.118126
GO:0009435	NAD biosynthetic process	cellular process	2	240	7	11085	0.285714	0.0091242	0.118126
GO:0019363	pyridine nucleotide biosynthetic process	cellular process	2	240	7	11085	0.285714	0.0091242	0.118126
GO:0031076	embryonic camera-type eye development	developmental process	2	240	7	11085	0.285714	0.0091242	0.118126
GO:0033628	regulation of cell adhesion mediated by integrin	biological adhesion	2	240	7	11085	0.285714	0.0091242	0.118126
GO:0045651	positive regulation of macrophage differentiation	cellular process	2	240	7	11085	0.285714	0.0091242	0.118126
GO:0021915	neural tube development	developmental process	3	240	21	11085	0.142857	0.0099924	0.118126
GO:0030199	collagen fibril organization	cellular component organization or biogenesis	3	240	21	11085	0.142857	0.0099924	0.118126
GO:0042060	wound healing	response to stimulus	3	240	21	11085	0.142857	0.0099924	0.118126
GO:0007405	neuroblast proliferation	cell proliferation	2	240	8	11085	0.25	0.011993	0.118126
GO:0045086	positive regulation of interleukin-2 biosynthetic process	biological regulation	2	240	8	11085	0.25	0.011993	0.118126
GO:0050930	induction of positive chemotaxis	biological regulation	2	240	8	11085	0.25	0.011993	0.118126
GO:0045766	positive regulation of angiogenesis	biological regulation	5	240	64	11085	0.078125	0.0123374	0.118126
GO:0021766	hippocampus development	multicellular organismal process	3	240	23	11085	0.130435	0.0128904	0.118126
GO:0030178	negative regulation of Wnt signaling pathway	biological regulation	3	240	23	11085	0.130435	0.0128904	0.118126
GO:0032760	positive regulation of tumor necrosis factor production	biological regulation	3	240	23	11085	0.130435	0.0128904	0.118126
GO:0032755	positive regulation of interleukin-6 production	biological regulation	3	240	24	11085	0.125	0.0145006	0.118126
GO:0000165	MAPK cascade	biological regulation	4	240	44	11085	0.0909091	0.0147727	0.118126
GO:0034142	toll-like receptor 4 signaling pathway	biological regulation	2	240	9	11085	0.222222	0.0152011	0.118126
GO:0042542	response to hydrogen peroxide	response to stimulus	2	240	9	11085	0.222222	0.0152011	0.118126
GO:0050673	epithelial cell proliferation	cell proliferation	2	240	9	11085	0.222222	0.0152011	0.118126
GO:0051930	regulation of sensory perception of pain	biological regulation	2	240	9	11085	0.222222	0.0152011	0.118126
GO:0060389	pathway-restricted SMAD protein phosphorylation	biological regulation	2	240	9	11085	0.222222	0.0152011	0.118126
GO:0042493	response to drug	response to stimulus	4	240	45	11085	0.0888889	0.0159455	0.118126
GO:0006869	lipid transport	localization	4	240	47	11085	0.0851064	0.0184625	0.118126
GO:0002063	chondrocyte development	cellular process	2	240	10	11085	0.2	0.0187327	0.118126
GO:0030324	lung development	multicellular organismal process	4	240	49	11085	0.0816327	0.0212131	0.118126
GO:0001300	chronological cell aging	cellular process	1	240	1	11085	1	0.0216509	0.118126
GO:0001984	artery vasodilation involved in baroreceptor response to increased systemic arterial blood pressure	biological regulation	1	240	1	11085	1	0.0216509	0.118126
GO:0002246	wound healing involved in inflammatory response	response to stimulus	1	240	1	11085	1	0.0216509	0.118126
GO:0002732	positive regulation of dendritic cell cytokine production	biological regulation	1	240	1	11085	1	0.0216509	0.118126
GO:0002863	positive regulation of inflammatory response to antigenic stimulus	biological regulation	1	240	1	11085	1	0.0216509	0.118126
GO:0007610	behavior	behavior	1	240	1	11085	1	0.0216509	0.118126
GO:0009115	xanthine catabolic process	cellular process	1	240	1	11085	1	0.0216509	0.118126
GO:0009444	pyruvate oxidation	cellular process	1	240	1	11085	1	0.0216509	0.118126
GO:0009855	determination of bilateral symmetry	developmental process	1	240	1	11085	1	0.0216509	0.118126
GO:0010189	vitamin E biosynthetic process	cellular process	1	240	1	11085	1	0.0216509	0.118126
GO:0010712	regulation of collagen metabolic process	metabolic process	1	240	1	11085	1	0.0216509	0.118126
GO:0010727	negative regulation of hydrogen peroxide metabolic process	cellular process	1	240	1	11085	1	0.0216509	0.118126
GO:0010966	regulation of phosphate transport	biological regulation	1	240	1	11085	1	0.0216509	0.118126
GO:0014063	negative regulation of serotonin secretion	biological regulation	1	240	1	11085	1	0.0216509	0.118126
GO:0014829	vascular smooth muscle contraction	biological regulation	1	240	1	11085	1	0.0216509	0.118126
GO:0016046	detection of fungus	multi-organism process	1	240	1	11085	1	0.0216509	0.118126
GO:0021509	roof plate formation	developmental process	1	240	1	11085	1	0.0216509	0.118126
GO:0021524	visceral motor neuron differentiation	cellular process	1	240	1	11085	1	0.0216509	0.118126
GO:0021681	cerebellar granular layer development	developmental process	1	240	1	11085	1	0.0216509	0.118126
GO:0021773	striatal medium spiny neuron differentiation	cellular process	1	240	1	11085	1	0.0216509	0.118126
GO:0031392	regulation of prostaglandin biosynthetic process	biological regulation	1	240	1	11085	1	0.0216509	0.118126
GO:0032491	detection of molecule of fungal origin	multi-organism process	1	240	1	11085	1	0.0216509	0.118126
GO:0032730	positive regulation of interleukin-1 alpha production	biological regulation	1	240	1	11085	1	0.0216509	0.118126
GO:0032765	positive regulation of mast cell cytokine production	immune system process	1	240	1	11085	1	0.0216509	0.118126
GO:0034331	cell junction maintenance	cellular component organization or biogenesis	1	240	1	11085	1	0.0216509	0.118126
GO:0034395	regulation of transcription from RNA polymerase II promoter in response to iron	response to stimulus	1	240	1	11085	1	0.0216509	0.118126
GO:0035491	positive regulation of leukotriene production involved in inflammatory response	biological regulation	1	240	1	11085	1	0.0216509	0.118126
GO:0035627	ceramide transport	localization	1	240	1	11085	1	0.0216509	0.118126
GO:0035799	ureter maturation	developmental process	1	240	1	11085	1	0.0216509	0.118126
GO:0038097	positive regulation of mast cell activation by Fc-epsilon receptor signaling pathway	immune system process	1	240	1	11085	1	0.0216509	0.118126
GO:0038123	toll-like receptor TLR1:TLR2 signaling pathway	biological regulation	1	240	1	11085	1	0.0216509	0.118126
GO:0042489	negative regulation of odontogenesis of dentin-containing tooth	biological regulation	1	240	1	11085	1	0.0216509	0.118126
GO:0042636	negative regulation of hair cycle	biological regulation	1	240	1	11085	1	0.0216509	0.118126
GO:0042693	muscle cell fate commitment	cellular process	1	240	1	11085	1	0.0216509	0.118126
GO:0042701	progesterone secretion	biological regulation	1	240	1	11085	1	0.0216509	0.118126
GO:0043308	eosinophil degranulation	cellular process	1	240	1	11085	1	0.0216509	0.118126
GO:0043335	protein unfolding	cellular process	1	240	1	11085	1	0.0216509	0.118126
GO:0045066	regulatory T cell differentiation	cellular process	1	240	1	11085	1	0.0216509	0.118126
GO:0045906	negative regulation of vasoconstriction	multicellular organismal process	1	240	1	11085	1	0.0216509	0.118126
GO:0045957	negative regulation of complement activation, alternative pathway	biological regulation	1	240	1	11085	1	0.0216509	0.118126
GO:0046836	glycolipid transport	localization	1	240	1	11085	1	0.0216509	0.118126
GO:0046877	regulation of saliva secretion	biological regulation	1	240	1	11085	1	0.0216509	0.118126
GO:0046880	regulation of follicle-stimulating hormone secretion	biological regulation	1	240	1	11085	1	0.0216509	0.118126
GO:0046882	negative regulation of follicle-stimulating hormone secretion	biological regulation	1	240	1	11085	1	0.0216509	0.118126
GO:0046903	secretion	localization	1	240	1	11085	1	0.0216509	0.118126
GO:0048178	negative regulation of hepatocyte growth factor biosynthetic process	biological regulation	1	240	1	11085	1	0.0216509	0.118126
GO:0048807	female genitalia morphogenesis	developmental process	1	240	1	11085	1	0.0216509	0.118126
GO:0048880	sensory system development	developmental process	1	240	1	11085	1	0.0216509	0.118126
GO:0050674	urothelial cell proliferation	cell proliferation	1	240	1	11085	1	0.0216509	0.118126
GO:0050677	positive regulation of urothelial cell proliferation	biological regulation	1	240	1	11085	1	0.0216509	0.118126
GO:0050976	detection of mechanical stimulus involved in sensory perception of touch	multicellular organismal process	1	240	1	11085	1	0.0216509	0.118126
GO:0051251	positive regulation of lymphocyte activation	biological regulation	1	240	1	11085	1	0.0216509	0.118126
GO:0060414	aorta smooth muscle tissue morphogenesis	developmental process	1	240	1	11085	1	0.0216509	0.118126
GO:0060436	bronchiole morphogenesis	developmental process	1	240	1	11085	1	0.0216509	0.118126
GO:0060496	mesenchymal-epithelial cell signaling involved in lung development	cellular process	1	240	1	11085	1	0.0216509	0.118126
GO:0060513	prostatic bud formation	developmental process	1	240	1	11085	1	0.0216509	0.118126
GO:0060595	fibroblast growth factor receptor signaling pathway involved in mammary gland specification	biological regulation	1	240	1	11085	1	0.0216509	0.118126
GO:0060615	mammary gland bud formation	developmental process	1	240	1	11085	1	0.0216509	0.118126
GO:0060661	submandibular salivary gland formation	developmental process	1	240	1	11085	1	0.0216509	0.118126
GO:0060665	regulation of branching involved in salivary gland morphogenesis by mesenchymal-epithelial signaling	biological regulation	1	240	1	11085	1	0.0216509	0.118126
GO:0060667	branch elongation involved in salivary gland morphogenesis	developmental process	1	240	1	11085	1	0.0216509	0.118126
GO:0060708	spongiotrophoblast differentiation	cellular process	1	240	1	11085	1	0.0216509	0.118126
GO:0060879	semicircular canal fusion	developmental process	1	240	1	11085	1	0.0216509	0.118126
GO:0060913	cardiac cell fate determination	cellular process	1	240	1	11085	1	0.0216509	0.118126
GO:0060915	mesenchymal cell differentiation involved in lung development	cellular process	1	240	1	11085	1	0.0216509	0.118126
GO:0061033	secretion by lung epithelial cell involved in lung growth	cellular process	1	240	1	11085	1	0.0216509	0.118126
GO:0061115	lung proximal/distal axis specification	developmental process	1	240	1	11085	1	0.0216509	0.118126
GO:0061185	negative regulation of dermatome development	biological regulation	1	240	1	11085	1	0.0216509	0.118126
GO:0061302	smooth muscle cell-matrix adhesion	biological adhesion	1	240	1	11085	1	0.0216509	0.118126
GO:0070075	tear secretion	biological regulation	1	240	1	11085	1	0.0216509	0.118126
GO:0070352	positive regulation of white fat cell proliferation	biological regulation	1	240	1	11085	1	0.0216509	0.118126
GO:0070965	positive regulation of neutrophil mediated killing of fungus	cell killing	1	240	1	11085	1	0.0216509	0.118126
GO:0071231	cellular response to folic acid	cellular process	1	240	1	11085	1	0.0216509	0.118126
GO:0071338	positive regulation of hair follicle cell proliferation	biological regulation	1	240	1	11085	1	0.0216509	0.118126
GO:0071471	cellular response to non-ionic osmotic stress	cellular process	1	240	1	11085	1	0.0216509	0.118126
GO:0071642	positive regulation of macrophage inflammatory protein 1 alpha production	multicellular organismal process	1	240	1	11085	1	0.0216509	0.118126
GO:0071830	triglyceride-rich lipoprotein particle clearance	biological regulation	1	240	1	11085	1	0.0216509	0.118126
GO:0071831	intermediate-density lipoprotein particle clearance	biological regulation	1	240	1	11085	1	0.0216509	0.118126
GO:0072144	glomerular mesangial cell development	cellular process	1	240	1	11085	1	0.0216509	0.118126
GO:0072331	signal transduction by p53 class mediator	biological regulation	1	240	1	11085	1	0.0216509	0.118126
GO:0072385	minus-end-directed organelle transport along microtubule	cellular process	1	240	1	11085	1	0.0216509	0.118126
GO:0072679	thymocyte migration	locomotion	1	240	1	11085	1	0.0216509	0.118126
GO:0090242	retinoic acid receptor signaling pathway involved in somitogenesis	biological regulation	1	240	1	11085	1	0.0216509	0.118126
GO:0097053	L-kynurenine catabolic process	cellular process	1	240	1	11085	1	0.0216509	0.118126
GO:0097154	GABAergic neuron differentiation	cellular process	1	240	1	11085	1	0.0216509	0.118126
GO:0098038	non-replicative transposition, DNA-mediated	cellular process	1	240	1	11085	1	0.0216509	0.118126
GO:0099178	regulation of retrograde trans-synaptic signaling by endocanabinoid	biological regulation	1	240	1	11085	1	0.0216509	0.118126
GO:1901185	negative regulation of ERBB signaling pathway	biological regulation	1	240	1	11085	1	0.0216509	0.118126
GO:1901258	positive regulation of macrophage colony-stimulating factor production	biological regulation	1	240	1	11085	1	0.0216509	0.118126
GO:1901331	positive regulation of odontoblast differentiation	biological regulation	1	240	1	11085	1	0.0216509	0.118126
GO:1901676	positive regulation of histone H3-K27 acetylation	cellular component organization or biogenesis	1	240	1	11085	1	0.0216509	0.118126
GO:1903118	urate homeostasis	biological regulation	1	240	1	11085	1	0.0216509	0.118126
GO:1903208	negative regulation of hydrogen peroxide-induced neuron death	biological regulation	1	240	1	11085	1	0.0216509	0.118126
GO:1903431	positive regulation of cell maturation	biological regulation	1	240	1	11085	1	0.0216509	0.118126
GO:1904905	negative regulation of endothelial cell-matrix adhesion via fibronectin	biological adhesion	1	240	1	11085	1	0.0216509	0.118126
GO:1904956	regulation of midbrain dopaminergic neuron differentiation	biological regulation	1	240	1	11085	1	0.0216509	0.118126
GO:1905517	macrophage migration	cellular process	1	240	1	11085	1	0.0216509	0.118126
GO:1905702	regulation of inhibitory synapse assembly	biological regulation	1	240	1	11085	1	0.0216509	0.118126
GO:2000041	negative regulation of planar cell polarity pathway involved in axis elongation	biological regulation	1	240	1	11085	1	0.0216509	0.118126
GO:2000097	regulation of smooth muscle cell-matrix adhesion	biological adhesion	1	240	1	11085	1	0.0216509	0.118126
GO:2000108	positive regulation of leukocyte apoptotic process	cellular process	1	240	1	11085	1	0.0216509	0.118126
GO:2000253	positive regulation of feeding behavior	biological regulation	1	240	1	11085	1	0.0216509	0.118126
GO:2000287	positive regulation of myotome development	biological regulation	1	240	1	11085	1	0.0216509	0.118126
GO:2001051	positive regulation of tendon cell differentiation	developmental process	1	240	1	11085	1	0.0216509	0.118126
GO:2001213	negative regulation of vasculogenesis	biological regulation	1	240	1	11085	1	0.0216509	0.118126
GO:0090026	positive regulation of monocyte chemotaxis	biological regulation	2	240	11	11085	0.181818	0.0225724	0.122458
GO:0071222	cellular response to lipopolysaccharide	response to stimulus	4	240	50	11085	0.08	0.0226774	0.122458
GO:0070373	negative regulation of ERK1 and ERK2 cascade	biological regulation	3	240	29	11085	0.103448	0.0241935	0.129978
GO:0034220	ion transmembrane transport	localization	7	240	134	11085	0.0522388	0.0264142	0.138526
GO:0045444	fat cell differentiation	cellular process	3	240	30	11085	0.1	0.0264624	0.138526
GO:0008306	associative learning	behavior	2	240	12	11085	0.166667	0.0267053	0.138526
GO:0021983	pituitary gland development	developmental process	2	240	12	11085	0.166667	0.0267053	0.138526
GO:0032735	positive regulation of interleukin-12 production	biological regulation	2	240	12	11085	0.166667	0.0267053	0.138526
GO:0042310	vasoconstriction	biological regulation	2	240	12	11085	0.166667	0.0267053	0.138526
GO:1904707	positive regulation of vascular smooth muscle cell proliferation	regulation of biological process	2	240	12	11085	0.166667	0.0267053	0.138526
GO:0006879	cellular iron ion homeostasis	biological regulation	3	240	31	11085	0.0967742	0.0288414	0.147427
GO:0008543	fibroblast growth factor receptor signaling pathway	biological regulation	3	240	31	11085	0.0967742	0.0288414	0.147427
GO:0030855	epithelial cell differentiation	cellular process	3	240	31	11085	0.0967742	0.0288414	0.147427
GO:0007214	gamma-aminobutyric acid signaling pathway	biological regulation	2	240	13	11085	0.153846	0.031117	0.15529
GO:0048566	embryonic digestive tract development	developmental process	2	240	13	11085	0.153846	0.031117	0.15529
GO:0048754	branching morphogenesis of an epithelial tube	multicellular organismal process	2	240	13	11085	0.153846	0.031117	0.15529
GO:1900745	positive regulation of p38MAPK cascade	biological regulation	2	240	13	11085	0.153846	0.031117	0.15529
GO:2001235	positive regulation of apoptotic signaling pathway	positive regulation of biological process	2	240	13	11085	0.153846	0.031117	0.15529
GO:0043010	camera-type eye development	developmental process	3	240	33	11085	0.0909091	0.0339273	0.155535
GO:0010629	negative regulation of gene expression	biological regulation	6	240	112	11085	0.0535714	0.0346696	0.155535
GO:0055114	oxidation-reduction process	metabolic process	17	240	487	11085	0.0349076	0.0356833	0.155535
GO:0042130	negative regulation of T cell proliferation	biological adhesion	2	240	14	11085	0.142857	0.0357936	0.155535
GO:0001843	neural tube closure	developmental process	3	240	34	11085	0.0882353	0.036633	0.155535
GO:0001654	eye development	multicellular organismal process	2	240	15	11085	0.133333	0.0407217	0.155535
GO:0001974	blood vessel remodeling	multicellular organismal process	2	240	15	11085	0.133333	0.0407217	0.155535
GO:0048565	digestive tract development	developmental process	2	240	15	11085	0.133333	0.0407217	0.155535
GO:0001869	negative regulation of complement activation, lectin pathway	biological regulation	1	240	2	11085	0.5	0.0428349	0.155535
GO:0003266	regulation of secondary heart field cardioblast proliferation	biological regulation	1	240	2	11085	0.5	0.0428349	0.155535
GO:0006702	androgen biosynthetic process	biological regulation	1	240	2	11085	0.5	0.0428349	0.155535
GO:0006788	heme oxidation	cellular process	1	240	2	11085	0.5	0.0428349	0.155535
GO:0007198	adenylate cyclase-inhibiting serotonin receptor signaling pathway	biological regulation	1	240	2	11085	0.5	0.0428349	0.155535
GO:0007431	salivary gland development	developmental process	1	240	2	11085	0.5	0.0428349	0.155535
GO:0008037	cell recognition	cellular process	1	240	2	11085	0.5	0.0428349	0.155535
GO:0010980	positive regulation of vitamin D 24-hydroxylase activity	biological regulation	1	240	2	11085	0.5	0.0428349	0.155535
GO:0015820	leucine transport	localization	1	240	2	11085	0.5	0.0428349	0.155535
GO:0016338	calcium-independent cell-cell adhesion via plasma membrane cell-adhesion molecules	biological adhesion	1	240	2	11085	0.5	0.0428349	0.155535
GO:0018119	peptidyl-cysteine S-nitrosylation	cellular process	1	240	2	11085	0.5	0.0428349	0.155535
GO:0019371	cyclooxygenase pathway	cellular process	1	240	2	11085	0.5	0.0428349	0.155535
GO:0021559	trigeminal nerve development	developmental process	1	240	2	11085	0.5	0.0428349	0.155535
GO:0031622	positive regulation of fever generation	biological regulation	1	240	2	11085	0.5	0.0428349	0.155535
GO:0032400	melanosome localization	localization	1	240	2	11085	0.5	0.0428349	0.155535
GO:0032925	regulation of activin receptor signaling pathway	biological regulation	1	240	2	11085	0.5	0.0428349	0.155535
GO:0033141	positive regulation of peptidyl-serine phosphorylation of STAT protein	biological regulation	1	240	2	11085	0.5	0.0428349	0.155535
GO:0034382	chylomicron remnant clearance	multicellular organismal process	1	240	2	11085	0.5	0.0428349	0.155535
GO:0034769	basement membrane disassembly	cellular component organization or biogenesis	1	240	2	11085	0.5	0.0428349	0.155535
GO:0035542	regulation of SNARE complex assembly	biological regulation	1	240	2	11085	0.5	0.0428349	0.155535
GO:0035726	common myeloid progenitor cell proliferation	cell proliferation	1	240	2	11085	0.5	0.0428349	0.155535
GO:0035809	regulation of urine volume	biological regulation	1	240	2	11085	0.5	0.0428349	0.155535
GO:0035926	chemokine (C-C motif) ligand 2 secretion	localization	1	240	2	11085	0.5	0.0428349	0.155535
GO:0038128	ERBB2 signaling pathway	cellular process	1	240	2	11085	0.5	0.0428349	0.155535
GO:0042167	heme catabolic process	cellular process	1	240	2	11085	0.5	0.0428349	0.155535
GO:0042168	heme metabolic process	cellular process	1	240	2	11085	0.5	0.0428349	0.155535
GO:0042662	negative regulation of mesodermal cell fate specification	biological regulation	1	240	2	11085	0.5	0.0428349	0.155535
GO:0043303	mast cell degranulation	cellular process	1	240	2	11085	0.5	0.0428349	0.155535
GO:0045329	carnitine biosynthetic process	cellular process	1	240	2	11085	0.5	0.0428349	0.155535
GO:0045986	negative regulation of smooth muscle contraction	biological regulation	1	240	2	11085	0.5	0.0428349	0.155535
GO:0046321	positive regulation of fatty acid oxidation	biological regulation	1	240	2	11085	0.5	0.0428349	0.155535
GO:0046546	development of primary male sexual characteristics	developmental process	1	240	2	11085	0.5	0.0428349	0.155535
GO:0046881	positive regulation of follicle-stimulating hormone secretion	biological regulation	1	240	2	11085	0.5	0.0428349	0.155535
GO:0046888	negative regulation of hormone secretion	cellular process	1	240	2	11085	0.5	0.0428349	0.155535
GO:0048002	antigen processing and presentation of peptide antigen	immune system process	1	240	2	11085	0.5	0.0428349	0.155535
GO:0048730	epidermis morphogenesis	developmental process	1	240	2	11085	0.5	0.0428349	0.155535
GO:0050955	thermoception	multicellular organismal process	1	240	2	11085	0.5	0.0428349	0.155535
GO:0050968	detection of chemical stimulus involved in sensory perception of pain	response to stimulus	1	240	2	11085	0.5	0.0428349	0.155535
GO:0060135	maternal process involved in female pregnancy	multi-organism process	1	240	2	11085	0.5	0.0428349	0.155535
GO:0060309	elastin catabolic process	cellular process	1	240	2	11085	0.5	0.0428349	0.155535
GO:0060379	cardiac muscle cell myoblast differentiation	cellular process	1	240	2	11085	0.5	0.0428349	0.155535
GO:0060447	bud outgrowth involved in lung branching	developmental process	1	240	2	11085	0.5	0.0428349	0.155535
GO:0060510	type II pneumocyte differentiation	cellular process	1	240	2	11085	0.5	0.0428349	0.155535
GO:0060594	mammary gland specification	developmental process	1	240	2	11085	0.5	0.0428349	0.155535
GO:0061044	negative regulation of vascular wound healing	biological regulation	1	240	2	11085	0.5	0.0428349	0.155535
GO:0061056	sclerotome development	developmental process	1	240	2	11085	0.5	0.0428349	0.155535
GO:0070171	negative regulation of tooth mineralization	biological regulation	1	240	2	11085	0.5	0.0428349	0.155535
GO:0070384	Harderian gland development	developmental process	1	240	2	11085	0.5	0.0428349	0.155535
GO:0071376	cellular response to corticotropin-releasing hormone stimulus	cellular process	1	240	2	11085	0.5	0.0428349	0.155535
GO:0071502	cellular response to temperature stimulus	response to stimulus	1	240	2	11085	0.5	0.0428349	0.155535
GO:0071657	positive regulation of granulocyte colony-stimulating factor production	biological regulation	1	240	2	11085	0.5	0.0428349	0.155535
GO:0072108	positive regulation of mesenchymal to epithelial transition involved in metanephros morphogenesis	biological regulation	1	240	2	11085	0.5	0.0428349	0.155535
GO:0072719	cellular response to cisplatin	cellular process	1	240	2	11085	0.5	0.0428349	0.155535
GO:0090175	regulation of establishment of planar polarity	biological regulation	1	240	2	11085	0.5	0.0428349	0.155535
GO:0090244	Wnt signaling pathway involved in somitogenesis	biological regulation	1	240	2	11085	0.5	0.0428349	0.155535
GO:0090382	phagosome maturation	cellular component organization or biogenesis	1	240	2	11085	0.5	0.0428349	0.155535
GO:0097061	dendritic spine organization	cellular component organization or biogenesis	1	240	2	11085	0.5	0.0428349	0.155535
GO:0097112	gamma-aminobutyric acid receptor clustering	cellular component organization or biogenesis	1	240	2	11085	0.5	0.0428349	0.155535
GO:0097187	dentinogenesis	developmental process	1	240	2	11085	0.5	0.0428349	0.155535
GO:0097553	calcium ion transmembrane import into cytosol	biological regulation	1	240	2	11085	0.5	0.0428349	0.155535
GO:0097647	amylin receptor signaling pathway	cellular process	1	240	2	11085	0.5	0.0428349	0.155535
GO:0099509	regulation of presynaptic cytosolic calcium ion concentration	biological regulation	1	240	2	11085	0.5	0.0428349	0.155535
GO:1900625	positive regulation of monocyte aggregation	biological regulation	1	240	2	11085	0.5	0.0428349	0.155535
GO:1901385	regulation of voltage-gated calcium channel activity	biological regulation	1	240	2	11085	0.5	0.0428349	0.155535
GO:1901387	positive regulation of voltage-gated calcium channel activity	biological regulation	1	240	2	11085	0.5	0.0428349	0.155535
GO:1902373	negative regulation of mRNA catabolic process	biological regulation	1	240	2	11085	0.5	0.0428349	0.155535
GO:1904894	positive regulation of STAT cascade	biological regulation	1	240	2	11085	0.5	0.0428349	0.155535
GO:2000098	negative regulation of smooth muscle cell-matrix adhesion	biological adhesion	1	240	2	11085	0.5	0.0428349	0.155535
GO:2000502	negative regulation of natural killer cell chemotaxis	biological regulation	1	240	2	11085	0.5	0.0428349	0.155535
GO:2000821	regulation of grooming behavior	behavior	1	240	2	11085	0.5	0.0428349	0.155535
GO:2001045	negative regulation of integrin-mediated signaling pathway	biological regulation	1	240	2	11085	0.5	0.0428349	0.155535
GO:0006820	anion transport	localization	2	240	16	11085	0.125	0.0458882	0.163798
GO:0006836	neurotransmitter transport	localization	2	240	16	11085	0.125	0.0458882	0.163798
GO:0021549	cerebellum development	developmental process	2	240	16	11085	0.125	0.0458882	0.163798
GO:0030901	midbrain development	multicellular organismal process	2	240	16	11085	0.125	0.0458882	0.163798
GO:0048661	positive regulation of smooth muscle cell proliferation	biological regulation	2	240	16	11085	0.125	0.0458882	0.163798
GO:0001707	mesoderm formation	developmental process	2	240	17	11085	0.117647	0.0512807	0.172059
GO:0006936	muscle contraction	multicellular organismal process	2	240	17	11085	0.117647	0.0512807	0.172059
GO:0034605	cellular response to heat	cellular process	2	240	17	11085	0.117647	0.0512807	0.172059
GO:0007010	cytoskeleton organization	cellular component organization or biogenesis	4	240	65	11085	0.0615385	0.0520374	0.172059
GO:0033138	positive regulation of peptidyl-serine phosphorylation	cellular process	3	240	40	11085	0.075	0.0550868	0.172059
GO:0045931	positive regulation of mitotic cell cycle	biological regulation	2	240	18	11085	0.111111	0.056887	0.172059
GO:0097009	energy homeostasis	biological regulation	2	240	18	11085	0.111111	0.056887	0.172059
GO:0008584	male gonad development	developmental process	3	240	42	11085	0.0714286	0.0620538	0.172059
GO:0001937	negative regulation of endothelial cell proliferation	biological regulation	2	240	19	11085	0.105263	0.0626955	0.172059
GO:0010811	positive regulation of cell-substrate adhesion	biological adhesion	2	240	19	11085	0.105263	0.0626955	0.172059
GO:0034097	response to cytokine	response to stimulus	2	240	19	11085	0.105263	0.0626955	0.172059
GO:0048812	neuron projection morphogenesis	cellular process	2	240	19	11085	0.105263	0.0626955	0.172059
GO:0050808	synapse organization	cellular process	2	240	19	11085	0.105263	0.0626955	0.172059
GO:0050829	defense response to Gram-negative bacterium	multi-organism process	2	240	19	11085	0.105263	0.0626955	0.172059
GO:0071407	cellular response to organic cyclic compound	cellular process	2	240	19	11085	0.105263	0.0626955	0.172059
GO:0001913	T cell mediated cytotoxicity	cell killing	1	240	3	11085	0.333333	0.0635621	0.172059
GO:0001915	negative regulation of T cell mediated cytotoxicity	biological regulation	1	240	3	11085	0.333333	0.0635621	0.172059
GO:0001936	regulation of endothelial cell proliferation	cellular process	1	240	3	11085	0.333333	0.0635621	0.172059
GO:0001992	regulation of systemic arterial blood pressure by vasopressin	biological regulation	1	240	3	11085	0.333333	0.0635621	0.172059
GO:0002138	retinoic acid biosynthetic process	biological regulation	1	240	3	11085	0.333333	0.0635621	0.172059
GO:0002367	cytokine production involved in immune response	immune system process	1	240	3	11085	0.333333	0.0635621	0.172059
GO:0006910	phagocytosis, recognition	cellular process	1	240	3	11085	0.333333	0.0635621	0.172059
GO:0009266	response to temperature stimulus	response to stimulus	1	240	3	11085	0.333333	0.0635621	0.172059
GO:0009651	response to salt stress	response to stimulus	1	240	3	11085	0.333333	0.0635621	0.172059
GO:0010828	positive regulation of glucose transmembrane transport	localization	1	240	3	11085	0.333333	0.0635621	0.172059
GO:0010829	negative regulation of glucose transmembrane transport	negative regulation of biological process	1	240	3	11085	0.333333	0.0635621	0.172059
GO:0010838	positive regulation of keratinocyte proliferation	biological regulation	1	240	3	11085	0.333333	0.0635621	0.172059
GO:0010960	magnesium ion homeostasis	biological regulation	1	240	3	11085	0.333333	0.0635621	0.172059
GO:0014807	regulation of somitogenesis	biological regulation	1	240	3	11085	0.333333	0.0635621	0.172059
GO:0014909	smooth muscle cell migration	localization	1	240	3	11085	0.333333	0.0635621	0.172059
GO:0015824	proline transport	localization	1	240	3	11085	0.333333	0.0635621	0.172059
GO:0015909	long-chain fatty acid transport	localization	1	240	3	11085	0.333333	0.0635621	0.172059
GO:0018101	protein citrullination	cellular process	1	240	3	11085	0.333333	0.0635621	0.172059
GO:0019674	NAD metabolic process	cellular process	1	240	3	11085	0.333333	0.0635621	0.172059
GO:0030538	embryonic genitalia morphogenesis	developmental process	1	240	3	11085	0.333333	0.0635621	0.172059
GO:0030856	regulation of epithelial cell differentiation	biological regulation	1	240	3	11085	0.333333	0.0635621	0.172059
GO:0031394	positive regulation of prostaglandin biosynthetic process	biological regulation	1	240	3	11085	0.333333	0.0635621	0.172059
GO:0032310	prostaglandin secretion	localization	1	240	3	11085	0.333333	0.0635621	0.172059
GO:0033262	regulation of nuclear cell cycle DNA replication	cellular process	1	240	3	11085	0.333333	0.0635621	0.172059
GO:0034154	toll-like receptor 7 signaling pathway	biological regulation	1	240	3	11085	0.333333	0.0635621	0.172059
GO:0034351	negative regulation of glial cell apoptotic process	biological regulation	1	240	3	11085	0.333333	0.0635621	0.172059
GO:0034447	very-low-density lipoprotein particle clearance	multicellular organismal process	1	240	3	11085	0.333333	0.0635621	0.172059
GO:0034653	retinoic acid catabolic process	biological regulation	1	240	3	11085	0.333333	0.0635621	0.172059
GO:0038170	somatostatin signaling pathway	biological regulation	1	240	3	11085	0.333333	0.0635621	0.172059
GO:0042491	inner ear auditory receptor cell differentiation	cellular process	1	240	3	11085	0.333333	0.0635621	0.172059
GO:0042541	hemoglobin biosynthetic process	cellular process	1	240	3	11085	0.333333	0.0635621	0.172059
GO:0042573	retinoic acid metabolic process	cellular process	1	240	3	11085	0.333333	0.0635621	0.172059
GO:0042633	hair cycle	multicellular organismal process	1	240	3	11085	0.333333	0.0635621	0.172059
GO:0042904	9-cis-retinoic acid biosynthetic process	cellular process	1	240	3	11085	0.333333	0.0635621	0.172059
GO:0043374	CD8-positive, alpha-beta T cell differentiation	cellular process	1	240	3	11085	0.333333	0.0635621	0.172059
GO:0045078	positive regulation of interferon-gamma biosynthetic process	biological regulation	1	240	3	11085	0.333333	0.0635621	0.172059
GO:0045082	positive regulation of interleukin-10 biosynthetic process	biological regulation	1	240	3	11085	0.333333	0.0635621	0.172059
GO:0045110	intermediate filament bundle assembly	cellular process	1	240	3	11085	0.333333	0.0635621	0.172059
GO:0045835	negative regulation of meiotic nuclear division	cellular component organization or biogenesis	1	240	3	11085	0.333333	0.0635621	0.172059
GO:0048247	lymphocyte chemotaxis	cellular process	1	240	3	11085	0.333333	0.0635621	0.172059
GO:0048608	reproductive structure development	developmental process	1	240	3	11085	0.333333	0.0635621	0.172059
GO:0048808	male genitalia morphogenesis	developmental process	1	240	3	11085	0.333333	0.0635621	0.172059
GO:0048861	leukemia inhibitory factor signaling pathway	biological regulation	1	240	3	11085	0.333333	0.0635621	0.172059
GO:0048936	peripheral nervous system neuron axonogenesis	cellular component organization or biogenesis	1	240	3	11085	0.333333	0.0635621	0.172059
GO:0050671	positive regulation of lymphocyte proliferation	biological regulation	1	240	3	11085	0.333333	0.0635621	0.172059
GO:0050859	negative regulation of B cell receptor signaling pathway	biological regulation	1	240	3	11085	0.333333	0.0635621	0.172059
GO:0051799	negative regulation of hair follicle development	biological regulation	1	240	3	11085	0.333333	0.0635621	0.172059
GO:0060005	vestibular reflex	response to stimulus	1	240	3	11085	0.333333	0.0635621	0.172059
GO:0060267	positive regulation of respiratory burst	biological regulation	1	240	3	11085	0.333333	0.0635621	0.172059
GO:0060336	negative regulation of interferon-gamma-mediated signaling pathway	biological regulation	1	240	3	11085	0.333333	0.0635621	0.172059
GO:0060430	lung saccule development	developmental process	1	240	3	11085	0.333333	0.0635621	0.172059
GO:0060463	lung lobe morphogenesis	developmental process	1	240	3	11085	0.333333	0.0635621	0.172059
GO:0060571	morphogenesis of an epithelial fold	developmental process	1	240	3	11085	0.333333	0.0635621	0.172059
GO:0061370	testosterone biosynthetic process	cellular process	1	240	3	11085	0.333333	0.0635621	0.172059
GO:0061588	calcium activated phospholipid scrambling	cellular component organization or biogenesis	1	240	3	11085	0.333333	0.0635621	0.172059
GO:0070189	kynurenine metabolic process	cellular process	1	240	3	11085	0.333333	0.0635621	0.172059
GO:0070293	renal absorption	multicellular organismal process	1	240	3	11085	0.333333	0.0635621	0.172059
GO:0070723	response to cholesterol	response to stimulus	1	240	3	11085	0.333333	0.0635621	0.172059
GO:0071219	cellular response to molecule of bacterial origin	cellular process	1	240	3	11085	0.333333	0.0635621	0.172059
GO:0071482	cellular response to light stimulus	response to stimulus	1	240	3	11085	0.333333	0.0635621	0.172059
GO:0071651	positive regulation of chemokine (C-C motif) ligand 5 production	biological regulation	1	240	3	11085	0.333333	0.0635621	0.172059
GO:0071727	cellular response to triacyl bacterial lipopeptide	multi-organism process	1	240	3	11085	0.333333	0.0635621	0.172059
GO:0071870	cellular response to catecholamine stimulus	cellular process	1	240	3	11085	0.333333	0.0635621	0.172059
GO:0072604	interleukin-6 secretion	cellular process	1	240	3	11085	0.333333	0.0635621	0.172059
GO:1900015	regulation of cytokine production involved in inflammatory response	biological regulation	1	240	3	11085	0.333333	0.0635621	0.172059
GO:1902219	negative regulation of intrinsic apoptotic signaling pathway in response to osmotic stress	negative regulation of biological process	1	240	3	11085	0.333333	0.0635621	0.172059
GO:1902731	negative regulation of chondrocyte proliferation	biological regulation	1	240	3	11085	0.333333	0.0635621	0.172059
GO:1903025	regulation of RNA polymerase II regulatory region sequence-specific DNA binding	biological regulation	1	240	3	11085	0.333333	0.0635621	0.172059
GO:1903825	organic acid transmembrane transport	localization	1	240	3	11085	0.333333	0.0635621	0.172059
GO:1903984	positive regulation of TRAIL-activated apoptotic signaling pathway	response to stimulus	1	240	3	11085	0.333333	0.0635621	0.172059
GO:1905050	positive regulation of metallopeptidase activity	biological regulation	1	240	3	11085	0.333333	0.0635621	0.172059
GO:1905563	negative regulation of vascular endothelial cell proliferation	biological regulation	1	240	3	11085	0.333333	0.0635621	0.172059
GO:1990090	cellular response to nerve growth factor stimulus	cellular process	1	240	3	11085	0.333333	0.0635621	0.172059
GO:1990266	neutrophil migration	cellular process	1	240	3	11085	0.333333	0.0635621	0.172059
GO:1990410	adrenomedullin receptor signaling pathway	biological regulation	1	240	3	11085	0.333333	0.0635621	0.172059
GO:2000343	positive regulation of chemokine (C-X-C motif) ligand 2 production	multicellular organismal process	1	240	3	11085	0.333333	0.0635621	0.172059
GO:2000360	negative regulation of binding of sperm to zona pellucida	biological regulation	1	240	3	11085	0.333333	0.0635621	0.172059
GO:2000503	positive regulation of natural killer cell chemotaxis	biological regulation	1	240	3	11085	0.333333	0.0635621	0.172059
GO:2000552	negative regulation of T-helper 2 cell cytokine production	immune system process	1	240	3	11085	0.333333	0.0635621	0.172059
GO:0007268	chemical synaptic transmission	cellular process	3	240	43	11085	0.0697674	0.0656836	0.176892
GO:0050731	positive regulation of peptidyl-tyrosine phosphorylation	biological regulation	3	240	43	11085	0.0697674	0.0656836	0.176892
GO:0030335	positive regulation of cell migration	biological regulation	5	240	101	11085	0.0495049	0.0680564	0.182815
GO:0002376	immune system process	immune system process	3	240	44	11085	0.0681818	0.0694088	0.185973
GO:0010951	negative regulation of endopeptidase activity	cellular process	4	240	72	11085	0.0555556	0.0705169	0.186257
GO:0030177	positive regulation of Wnt signaling pathway	biological regulation	2	240	21	11085	0.0952381	0.074874	0.186257
GO:0043491	protein kinase B signaling	biological regulation	2	240	21	11085	0.0952381	0.074874	0.186257
GO:0048286	lung alveolus development	developmental process	2	240	21	11085	0.0952381	0.074874	0.186257
GO:0042127	regulation of cell proliferation	biological regulation	4	240	75	11085	0.0533333	0.0793387	0.186257
GO:0090263	positive regulation of canonical Wnt signaling pathway	biological regulation	3	240	47	11085	0.0638298	0.0811388	0.186257
GO:0003151	outflow tract morphogenesis	developmental process	2	240	22	11085	0.0909091	0.0812226	0.186257
GO:0019233	sensory perception of pain	multicellular organismal process	2	240	22	11085	0.0909091	0.0812226	0.186257
GO:0043588	skin development	developmental process	2	240	22	11085	0.0909091	0.0812226	0.186257
GO:0045600	positive regulation of fat cell differentiation	biological regulation	2	240	22	11085	0.0909091	0.0812226	0.186257
GO:0002091	negative regulation of receptor internalization	biological regulation	1	240	4	11085	0.25	0.0838423	0.186257
GO:0003139	secondary heart field specification	developmental process	1	240	4	11085	0.25	0.0838423	0.186257
GO:0003214	cardiac left ventricle morphogenesis	developmental process	1	240	4	11085	0.25	0.0838423	0.186257
GO:0003215	cardiac right ventricle morphogenesis	developmental process	1	240	4	11085	0.25	0.0838423	0.186257
GO:0006527	arginine catabolic process	cellular process	1	240	4	11085	0.25	0.0838423	0.186257
GO:0007215	glutamate receptor signaling pathway	biological regulation	1	240	4	11085	0.25	0.0838423	0.186257
GO:0007217	tachykinin receptor signaling pathway	biological regulation	1	240	4	11085	0.25	0.0838423	0.186257
GO:0007260	tyrosine phosphorylation of STAT protein	biological regulation	1	240	4	11085	0.25	0.0838423	0.186257
GO:0009650	UV protection	response to stimulus	1	240	4	11085	0.25	0.0838423	0.186257
GO:0010757	negative regulation of plasminogen activation	biological regulation	1	240	4	11085	0.25	0.0838423	0.186257
GO:0010818	T cell chemotaxis	cellular process	1	240	4	11085	0.25	0.0838423	0.186257
GO:0014070	response to organic cyclic compound	response to stimulus	1	240	4	11085	0.25	0.0838423	0.186257
GO:0014808	release of sequestered calcium ion into cytosol by sarcoplasmic reticulum	biological regulation	1	240	4	11085	0.25	0.0838423	0.186257
GO:0014910	regulation of smooth muscle cell migration	biological regulation	1	240	4	11085	0.25	0.0838423	0.186257
GO:0021520	spinal cord motor neuron cell fate specification	cellular process	1	240	4	11085	0.25	0.0838423	0.186257
GO:0021799	cerebral cortex radially oriented cell migration	cellular process	1	240	4	11085	0.25	0.0838423	0.186257
GO:0021953	central nervous system neuron differentiation	multicellular organismal process	1	240	4	11085	0.25	0.0838423	0.186257
GO:0022612	gland morphogenesis	multicellular organismal process	1	240	4	11085	0.25	0.0838423	0.186257
GO:0030916	otic vesicle formation	developmental process	1	240	4	11085	0.25	0.0838423	0.186257
GO:0031642	negative regulation of myelination	biological regulation	1	240	4	11085	0.25	0.0838423	0.186257
GO:0032808	lacrimal gland development	developmental process	1	240	4	11085	0.25	0.0838423	0.186257
GO:0033089	positive regulation of T cell differentiation in thymus	biological adhesion	1	240	4	11085	0.25	0.0838423	0.186257
GO:0033280	response to vitamin D	response to stimulus	1	240	4	11085	0.25	0.0838423	0.186257
GO:0034138	toll-like receptor 3 signaling pathway	biological regulation	1	240	4	11085	0.25	0.0838423	0.186257
GO:0034380	high-density lipoprotein particle assembly	multicellular organismal process	1	240	4	11085	0.25	0.0838423	0.186257
GO:0038003	opioid receptor signaling pathway	biological regulation	1	240	4	11085	0.25	0.0838423	0.186257
GO:0042048	olfactory behavior	behavior	1	240	4	11085	0.25	0.0838423	0.186257
GO:0043508	negative regulation of JUN kinase activity	biological regulation	1	240	4	11085	0.25	0.0838423	0.186257
GO:0045141	meiotic telomere clustering	cellular component organization or biogenesis	1	240	4	11085	0.25	0.0838423	0.186257
GO:0045199	maintenance of epithelial cell apical/basal polarity	cellular process	1	240	4	11085	0.25	0.0838423	0.186257
GO:0045333	cellular respiration	cellular process	1	240	4	11085	0.25	0.0838423	0.186257
GO:0045589	regulation of regulatory T cell differentiation	biological regulation	1	240	4	11085	0.25	0.0838423	0.186257
GO:0046839	phospholipid dephosphorylation	cellular process	1	240	4	11085	0.25	0.0838423	0.186257
GO:0048251	elastic fiber assembly	cellular component organization or biogenesis	1	240	4	11085	0.25	0.0838423	0.186257
GO:0048333	mesodermal cell differentiation	cellular process	1	240	4	11085	0.25	0.0838423	0.186257
GO:0048599	oocyte development	developmental process	1	240	4	11085	0.25	0.0838423	0.186257
GO:0048645	animal organ formation	developmental process	1	240	4	11085	0.25	0.0838423	0.186257
GO:0048660	regulation of smooth muscle cell proliferation	biological regulation	1	240	4	11085	0.25	0.0838423	0.186257
GO:0048762	mesenchymal cell differentiation	cellular process	1	240	4	11085	0.25	0.0838423	0.186257
GO:0048771	tissue remodeling	multicellular organismal process	1	240	4	11085	0.25	0.0838423	0.186257
GO:0050777	negative regulation of immune response	biological regulation	1	240	4	11085	0.25	0.0838423	0.186257
GO:0050872	white fat cell differentiation	cellular process	1	240	4	11085	0.25	0.0838423	0.186257
GO:0051145	smooth muscle cell differentiation	cellular process	1	240	4	11085	0.25	0.0838423	0.186257
GO:0051546	keratinocyte migration	cellular process	1	240	4	11085	0.25	0.0838423	0.186257
GO:0051918	negative regulation of fibrinolysis	biological regulation	1	240	4	11085	0.25	0.0838423	0.186257
GO:0055062	phosphate ion homeostasis	biological regulation	1	240	4	11085	0.25	0.0838423	0.186257
GO:0060019	radial glial cell differentiation	cellular process	1	240	4	11085	0.25	0.0838423	0.186257
GO:0060350	endochondral bone morphogenesis	multicellular organismal process	1	240	4	11085	0.25	0.0838423	0.186257
GO:0060664	epithelial cell proliferation involved in salivary gland morphogenesis	cell proliferation	1	240	4	11085	0.25	0.0838423	0.186257
GO:0060712	spongiotrophoblast layer development	developmental process	1	240	4	11085	0.25	0.0838423	0.186257
GO:0061518	microglial cell proliferation	multicellular organismal process	1	240	4	11085	0.25	0.0838423	0.186257
GO:0061737	leukotriene signaling pathway	biological regulation	1	240	4	11085	0.25	0.0838423	0.186257
GO:0071223	cellular response to lipoteichoic acid	multi-organism process	1	240	4	11085	0.25	0.0838423	0.186257
GO:0071243	cellular response to arsenic-containing substance	response to stimulus	1	240	4	11085	0.25	0.0838423	0.186257
GO:0071312	cellular response to alkaloid	cellular process	1	240	4	11085	0.25	0.0838423	0.186257
GO:0071621	granulocyte chemotaxis	cellular process	1	240	4	11085	0.25	0.0838423	0.186257
GO:0071726	cellular response to diacyl bacterial lipopeptide	cellular process	1	240	4	11085	0.25	0.0838423	0.186257
GO:0072307	regulation of metanephric nephron tubule epithelial cell differentiation	cellular process	1	240	4	11085	0.25	0.0838423	0.186257
GO:0072540	T-helper 17 cell lineage commitment	immune system process	1	240	4	11085	0.25	0.0838423	0.186257
GO:0072606	interleukin-8 secretion	cellular process	1	240	4	11085	0.25	0.0838423	0.186257
GO:0072678	T cell migration	locomotion	1	240	4	11085	0.25	0.0838423	0.186257
GO:0090080	positive regulation of MAPKKK cascade by fibroblast growth factor receptor signaling pathway	biological regulation	1	240	4	11085	0.25	0.0838423	0.186257
GO:0097084	vascular smooth muscle cell development	cellular process	1	240	4	11085	0.25	0.0838423	0.186257
GO:1902259	regulation of delayed rectifier potassium channel activity	biological regulation	1	240	4	11085	0.25	0.0838423	0.186257
GO:1903204	negative regulation of oxidative stress-induced neuron death	cellular process	1	240	4	11085	0.25	0.0838423	0.186257
GO:1903589	positive regulation of blood vessel endothelial cell proliferation involved in sprouting angiogenesis	developmental process	1	240	4	11085	0.25	0.0838423	0.186257
GO:1904447	folate import across plasma membrane	localization	1	240	4	11085	0.25	0.0838423	0.186257
GO:1990440	positive regulation of transcription from RNA polymerase II promoter in response to endoplasmic reticulum stress	biological regulation	1	240	4	11085	0.25	0.0838423	0.186257
GO:2000035	regulation of stem cell division	biological regulation	1	240	4	11085	0.25	0.0838423	0.186257
GO:2000678	negative regulation of transcription regulatory region DNA binding	biological regulation	1	240	4	11085	0.25	0.0838423	0.186257
GO:2001223	negative regulation of neuron migration	biological regulation	1	240	4	11085	0.25	0.0838423	0.186257
GO:0009617	response to bacterium	multi-organism process	3	240	48	11085	0.0625	0.0852275	0.188936
GO:0008285	negative regulation of cell proliferation	biological regulation	6	240	141	11085	0.0425532	0.085798	0.189801
GO:0001568	blood vessel development	multicellular organismal process	2	240	23	11085	0.0869565	0.0877304	0.19286
GO:0035690	cellular response to drug	cellular process	2	240	23	11085	0.0869565	0.0877304	0.19286
GO:0045665	negative regulation of neuron differentiation	developmental process	2	240	23	11085	0.0869565	0.0877304	0.19286
GO:0007420	brain development	developmental process	4	240	78	11085	0.0512821	0.0886824	0.194547
GO:0006811	ion transport	localization	12	240	358	11085	0.0335196	0.0889879	0.194811
GO:0008360	regulation of cell shape	biological regulation	3	240	50	11085	0.06	0.0936614	0.202561
GO:0090090	negative regulation of canonical Wnt signaling pathway	biological regulation	3	240	50	11085	0.06	0.0936614	0.202561
GO:0032729	positive regulation of interferon-gamma production	biological regulation	2	240	24	11085	0.0833333	0.0943876	0.202561
GO:0051603	proteolysis involved in cellular protein catabolic process	cellular process	2	240	24	11085	0.0833333	0.0943876	0.202561
GO:0071346	cellular response to interferon-gamma	cellular process	2	240	24	11085	0.0833333	0.0943876	0.202561
GO:0070374	positive regulation of ERK1 and ERK2 cascade	biological regulation	4	240	80	11085	0.05	0.0951932	0.202561
GO:0019221	cytokine-mediated signaling pathway	biological regulation	3	240	51	11085	0.0588235	0.0980026	0.202561
GO:0003007	heart morphogenesis	developmental process	2	240	25	11085	0.08	0.101185	0.202561
GO:0007613	memory	behavior	2	240	25	11085	0.08	0.101185	0.202561
GO:0021987	cerebral cortex development	developmental process	2	240	25	11085	0.08	0.101185	0.202561
GO:0031334	positive regulation of protein complex assembly	biological regulation	2	240	25	11085	0.08	0.101185	0.202561
GO:0001775	cell activation	cellular process	1	240	5	11085	0.2	0.103685	0.202561
GO:0002089	lens morphogenesis in camera-type eye	developmental process	1	240	5	11085	0.2	0.103685	0.202561
GO:0002377	immunoglobulin production	immune system process	1	240	5	11085	0.2	0.103685	0.202561
GO:0003333	amino acid transmembrane transport	localization	1	240	5	11085	0.2	0.103685	0.202561
GO:0007190	activation of adenylate cyclase activity	biological regulation	1	240	5	11085	0.2	0.103685	0.202561
GO:0007216	G protein-coupled glutamate receptor signaling pathway	signaling	1	240	5	11085	0.2	0.103685	0.202561
GO:0009314	response to radiation	response to stimulus	1	240	5	11085	0.2	0.103685	0.202561
GO:0010950	positive regulation of endopeptidase activity	biological regulation	1	240	5	11085	0.2	0.103685	0.202561
GO:0014911	positive regulation of smooth muscle cell migration	localization	1	240	5	11085	0.2	0.103685	0.202561
GO:0018057	peptidyl-lysine oxidation	cellular process	1	240	5	11085	0.2	0.103685	0.202561
GO:0021978	telencephalon regionalization	developmental process	1	240	5	11085	0.2	0.103685	0.202561
GO:0023052	signaling	signaling	1	240	5	11085	0.2	0.103685	0.202561
GO:0030643	cellular phosphate ion homeostasis	biological regulation	1	240	5	11085	0.2	0.103685	0.202561
GO:0032060	bleb assembly	cellular component organization or biogenesis	1	240	5	11085	0.2	0.103685	0.202561
GO:0032402	melanosome transport	cellular process	1	240	5	11085	0.2	0.103685	0.202561
GO:0032725	positive regulation of granulocyte macrophage colony-stimulating factor production	biological regulation	1	240	5	11085	0.2	0.103685	0.202561
GO:0033629	negative regulation of cell adhesion mediated by integrin	biological adhesion	1	240	5	11085	0.2	0.103685	0.202561
GO:0035094	response to nicotine	response to stimulus	1	240	5	11085	0.2	0.103685	0.202561
GO:0035313	wound healing, spreading of epidermal cells	cellular process	1	240	5	11085	0.2	0.103685	0.202561
GO:0035360	positive regulation of peroxisome proliferator activated receptor signaling pathway	regulation of biological process	1	240	5	11085	0.2	0.103685	0.202561
GO:0042129	regulation of T cell proliferation	biological regulation	1	240	5	11085	0.2	0.103685	0.202561
GO:0042158	lipoprotein biosynthetic process	metabolic process	1	240	5	11085	0.2	0.103685	0.202561
GO:0042446	hormone biosynthetic process	biological regulation	1	240	5	11085	0.2	0.103685	0.202561
GO:0043031	negative regulation of macrophage activation	biological regulation	1	240	5	11085	0.2	0.103685	0.202561
GO:0043922	negative regulation by host of viral transcription	biological regulation	1	240	5	11085	0.2	0.103685	0.202561
GO:0045602	negative regulation of endothelial cell differentiation	biological regulation	1	240	5	11085	0.2	0.103685	0.202561
GO:0045657	positive regulation of monocyte differentiation	biological regulation	1	240	5	11085	0.2	0.103685	0.202561
GO:0045779	negative regulation of bone resorption	biological regulation	1	240	5	11085	0.2	0.103685	0.202561
GO:0046641	positive regulation of alpha-beta T cell proliferation	biological adhesion	1	240	5	11085	0.2	0.103685	0.202561
GO:0048711	positive regulation of astrocyte differentiation	developmental process	1	240	5	11085	0.2	0.103685	0.202561
GO:0051005	negative regulation of lipoprotein lipase activity	biological regulation	1	240	5	11085	0.2	0.103685	0.202561
GO:0051968	positive regulation of synaptic transmission, glutamatergic	biological regulation	1	240	5	11085	0.2	0.103685	0.202561
GO:0060028	convergent extension involved in axis elongation	developmental process	1	240	5	11085	0.2	0.103685	0.202561
GO:0060428	lung epithelium development	developmental process	1	240	5	11085	0.2	0.103685	0.202561
GO:0060445	branching involved in salivary gland morphogenesis	developmental process	1	240	5	11085	0.2	0.103685	0.202561
GO:0060541	respiratory system development	developmental process	1	240	5	11085	0.2	0.103685	0.202561
GO:0060670	branching involved in labyrinthine layer morphogenesis	multicellular organismal process	1	240	5	11085	0.2	0.103685	0.202561
GO:0071481	cellular response to X-ray	cellular process	1	240	5	11085	0.2	0.103685	0.202561
GO:0071493	cellular response to UV-B	cellular process	1	240	5	11085	0.2	0.103685	0.202561
GO:0097067	cellular response to thyroid hormone stimulus	cellular process	1	240	5	11085	0.2	0.103685	0.202561
GO:0097202	activation of cysteine-type endopeptidase activity	biological regulation	1	240	5	11085	0.2	0.103685	0.202561
GO:0097264	self proteolysis	metabolic process	1	240	5	11085	0.2	0.103685	0.202561
GO:1900273	positive regulation of long-term synaptic potentiation	biological regulation	1	240	5	11085	0.2	0.103685	0.202561
GO:1903980	positive regulation of microglial cell activation	biological regulation	1	240	5	11085	0.2	0.103685	0.202561
GO:1904948	midbrain dopaminergic neuron differentiation	developmental process	1	240	5	11085	0.2	0.103685	0.202561
GO:2000483	negative regulation of interleukin-8 secretion	biological regulation	1	240	5	11085	0.2	0.103685	0.202561
GO:2001214	positive regulation of vasculogenesis	biological regulation	1	240	5	11085	0.2	0.103685	0.202561
GO:0001942	hair follicle development	developmental process	2	240	26	11085	0.0769231	0.108113	0.209655
GO:0007050	cell cycle arrest	biological regulation	2	240	26	11085	0.0769231	0.108113	0.209655
GO:0042531	positive regulation of tyrosine phosphorylation of STAT protein	cellular process	2	240	26	11085	0.0769231	0.108113	0.209655
GO:0043154	negative regulation of cysteine-type endopeptidase activity involved in apoptotic process	biological regulation	2	240	26	11085	0.0769231	0.108113	0.209655
GO:0002250	adaptive immune response	immune system process	2	240	27	11085	0.0740741	0.115163	0.219702
GO:0008217	regulation of blood pressure	biological regulation	2	240	27	11085	0.0740741	0.115163	0.219702
GO:0071277	cellular response to calcium ion	cellular process	2	240	27	11085	0.0740741	0.115163	0.219702
GO:0001525	angiogenesis	developmental process	4	240	87	11085	0.045977	0.119667	0.219702
GO:0019722	calcium-mediated signaling	biological regulation	2	240	28	11085	0.0714286	0.122327	0.219702
GO:0098656	anion transmembrane transport	localization	2	240	28	11085	0.0714286	0.122327	0.219702
GO:0001696	gastric acid secretion	localization	1	240	6	11085	0.166667	0.1231	0.219702
GO:0001823	mesonephros development	developmental process	1	240	6	11085	0.166667	0.1231	0.219702
GO:0001886	endothelial cell morphogenesis	cellular component organization or biogenesis	1	240	6	11085	0.166667	0.1231	0.219702
GO:0003073	regulation of systemic arterial blood pressure	biological regulation	1	240	6	11085	0.166667	0.1231	0.219702
GO:0003376	sphingosine-1-phosphate receptor signaling pathway	biological regulation	1	240	6	11085	0.166667	0.1231	0.219702
GO:0008343	adult feeding behavior	behavior	1	240	6	11085	0.166667	0.1231	0.219702
GO:0014912	negative regulation of smooth muscle cell migration	biological regulation	1	240	6	11085	0.166667	0.1231	0.219702
GO:0016331	morphogenesis of embryonic epithelium	multicellular organismal process	1	240	6	11085	0.166667	0.1231	0.219702
GO:0021680	cerebellar Purkinje cell layer development	developmental process	1	240	6	11085	0.166667	0.1231	0.219702
GO:0030166	proteoglycan biosynthetic process	metabolic process	1	240	6	11085	0.166667	0.1231	0.219702
GO:0030902	hindbrain development	developmental process	1	240	6	11085	0.166667	0.1231	0.219702
GO:0030949	positive regulation of vascular endothelial growth factor receptor signaling pathway	cellular process	1	240	6	11085	0.166667	0.1231	0.219702
GO:0031295	T cell costimulation	biological adhesion	1	240	6	11085	0.166667	0.1231	0.219702
GO:0031643	positive regulation of myelination	biological regulation	1	240	6	11085	0.166667	0.1231	0.219702
GO:0031666	positive regulation of lipopolysaccharide-mediated signaling pathway	biological regulation	1	240	6	11085	0.166667	0.1231	0.219702
GO:0032703	negative regulation of interleukin-2 production	biological regulation	1	240	6	11085	0.166667	0.1231	0.219702
GO:0032930	positive regulation of superoxide anion generation	biological regulation	1	240	6	11085	0.166667	0.1231	0.219702
GO:0034101	erythrocyte homeostasis	immune system process	1	240	6	11085	0.166667	0.1231	0.219702
GO:0035265	organ growth	developmental process	1	240	6	11085	0.166667	0.1231	0.219702
GO:0035729	cellular response to hepatocyte growth factor stimulus	cellular process	1	240	6	11085	0.166667	0.1231	0.219702
GO:0042100	B cell proliferation	cell proliferation	1	240	6	11085	0.166667	0.1231	0.219702
GO:0042246	tissue regeneration	response to stimulus	1	240	6	11085	0.166667	0.1231	0.219702
GO:0045084	positive regulation of interleukin-12 biosynthetic process	biological regulation	1	240	6	11085	0.166667	0.1231	0.219702
GO:0045814	negative regulation of gene expression, epigenetic	biological regulation	1	240	6	11085	0.166667	0.1231	0.219702
GO:0048644	muscle organ morphogenesis	developmental process	1	240	6	11085	0.166667	0.1231	0.219702
GO:0048935	peripheral nervous system neuron development	cellular process	1	240	6	11085	0.166667	0.1231	0.219702
GO:0050732	negative regulation of peptidyl-tyrosine phosphorylation	biological regulation	1	240	6	11085	0.166667	0.1231	0.219702
GO:0050850	positive regulation of calcium-mediated signaling	biological regulation	1	240	6	11085	0.166667	0.1231	0.219702
GO:0050965	detection of temperature stimulus involved in sensory perception of pain	multicellular organismal process	1	240	6	11085	0.166667	0.1231	0.219702
GO:0051482	positive regulation of cytosolic calcium ion concentration involved in phospholipase C-activating G protein-coupled signaling pathway	biological regulation	1	240	6	11085	0.166667	0.1231	0.219702
GO:0051549	positive regulation of keratinocyte migration	biological regulation	1	240	6	11085	0.166667	0.1231	0.219702
GO:0060426	lung vasculature development	developmental process	1	240	6	11085	0.166667	0.1231	0.219702
GO:0060449	bud elongation involved in lung branching	developmental process	1	240	6	11085	0.166667	0.1231	0.219702
GO:0071286	cellular response to magnesium ion	cellular process	1	240	6	11085	0.166667	0.1231	0.219702
GO:0071498	cellular response to fluid shear stress	cellular process	1	240	6	11085	0.166667	0.1231	0.219702
GO:0090179	planar cell polarity pathway involved in neural tube closure	biological regulation	1	240	6	11085	0.166667	0.1231	0.219702
GO:0090280	positive regulation of calcium ion import	biological regulation	1	240	6	11085	0.166667	0.1231	0.219702
GO:0090399	replicative senescence	cellular process	1	240	6	11085	0.166667	0.1231	0.219702
GO:0099645	neurotransmitter receptor localization to postsynaptic specialization membrane	biological regulation	1	240	6	11085	0.166667	0.1231	0.219702
GO:1904754	positive regulation of vascular associated smooth muscle cell migration	cellular process	1	240	6	11085	0.166667	0.1231	0.219702
GO:2001028	positive regulation of endothelial cell chemotaxis	biological regulation	1	240	6	11085	0.166667	0.1231	0.219702
GO:0007267	cell-cell signaling	cellular process	2	240	29	11085	0.0689655	0.129596	0.230126
GO:0030307	positive regulation of cell growth	biological regulation	2	240	29	11085	0.0689655	0.129596	0.230126
GO:0071456	cellular response to hypoxia	cellular process	2	240	29	11085	0.0689655	0.129596	0.230126
GO:0030336	negative regulation of cell migration	biological regulation	3	240	58	11085	0.0517241	0.130518	0.231373
GO:0050729	positive regulation of inflammatory response	biological regulation	2	240	30	11085	0.0666667	0.136963	0.237503
GO:0003014	renal system process	multicellular organismal process	1	240	7	11085	0.142857	0.142096	0.237503
GO:0006183	GTP biosynthetic process	cellular process	1	240	7	11085	0.142857	0.142096	0.237503
GO:0006228	UTP biosynthetic process	cellular process	1	240	7	11085	0.142857	0.142096	0.237503
GO:0006940	regulation of smooth muscle contraction	biological regulation	1	240	7	11085	0.142857	0.142096	0.237503
GO:0007435	salivary gland morphogenesis	developmental process	1	240	7	11085	0.142857	0.142096	0.237503
GO:0008209	androgen metabolic process	biological regulation	1	240	7	11085	0.142857	0.142096	0.237503
GO:0009612	response to mechanical stimulus	response to stimulus	1	240	7	11085	0.142857	0.142096	0.237503
GO:0010460	positive regulation of heart rate	biological regulation	1	240	7	11085	0.142857	0.142096	0.237503
GO:0019511	peptidyl-proline hydroxylation	cellular process	1	240	7	11085	0.142857	0.142096	0.237503
GO:0021702	cerebellar Purkinje cell differentiation	cellular process	1	240	7	11085	0.142857	0.142096	0.237503
GO:0030111	regulation of Wnt signaling pathway	biological regulation	1	240	7	11085	0.142857	0.142096	0.237503
GO:0032270	positive regulation of cellular protein metabolic process	biological regulation	1	240	7	11085	0.142857	0.142096	0.237503
GO:0033630	positive regulation of cell adhesion mediated by integrin	biological adhesion	1	240	7	11085	0.142857	0.142096	0.237503
GO:0034394	protein localization to cell surface	localization	1	240	7	11085	0.142857	0.142096	0.237503
GO:0035457	cellular response to interferon-alpha	response to stimulus	1	240	7	11085	0.142857	0.142096	0.237503
GO:0035988	chondrocyte proliferation	cell proliferation	1	240	7	11085	0.142857	0.142096	0.237503
GO:0040015	negative regulation of multicellular organism growth	biological regulation	1	240	7	11085	0.142857	0.142096	0.237503
GO:0042574	retinal metabolic process	cellular process	1	240	7	11085	0.142857	0.142096	0.237503
GO:0043116	negative regulation of vascular permeability	biological regulation	1	240	7	11085	0.142857	0.142096	0.237503
GO:0043589	skin morphogenesis	developmental process	1	240	7	11085	0.142857	0.142096	0.237503
GO:0045060	negative thymic T cell selection	cellular process	1	240	7	11085	0.142857	0.142096	0.237503
GO:0045471	response to ethanol	response to stimulus	1	240	7	11085	0.142857	0.142096	0.237503
GO:0045807	positive regulation of endocytosis	localization	1	240	7	11085	0.142857	0.142096	0.237503
GO:0045926	negative regulation of growth	biological regulation	1	240	7	11085	0.142857	0.142096	0.237503
GO:0046007	negative regulation of activated T cell proliferation	biological regulation	1	240	7	11085	0.142857	0.142096	0.237503
GO:0048384	retinoic acid receptor signaling pathway	biological regulation	1	240	7	11085	0.142857	0.142096	0.237503
GO:0048853	forebrain morphogenesis	developmental process	1	240	7	11085	0.142857	0.142096	0.237503
GO:0060174	limb bud formation	developmental process	1	240	7	11085	0.142857	0.142096	0.237503
GO:0061029	eyelid development in camera-type eye	developmental process	1	240	7	11085	0.142857	0.142096	0.237503
GO:0090336	positive regulation of brown fat cell differentiation	cellular process	1	240	7	11085	0.142857	0.142096	0.237503
GO:0098962	regulation of postsynaptic neurotransmitter receptor activity	biological regulation	1	240	7	11085	0.142857	0.142096	0.237503
GO:1900747	negative regulation of vascular endothelial growth factor signaling pathway	biological regulation	1	240	7	11085	0.142857	0.142096	0.237503
GO:2000179	positive regulation of neural precursor cell proliferation	biological regulation	1	240	7	11085	0.142857	0.142096	0.237503
GO:2000480	negative regulation of cAMP-dependent protein kinase activity	biological regulation	1	240	7	11085	0.142857	0.142096	0.237503
GO:2001241	positive regulation of extrinsic apoptotic signaling pathway in absence of ligand	biological regulation	1	240	7	11085	0.142857	0.142096	0.237503
GO:0006464	cellular protein modification process	cellular process	2	240	31	11085	0.0645161	0.144419	0.240242
GO:0030326	embryonic limb morphogenesis	developmental process	2	240	31	11085	0.0645161	0.144419	0.240242
GO:0042472	inner ear morphogenesis	developmental process	2	240	31	11085	0.0645161	0.144419	0.240242
GO:0055085	transmembrane transport	localization	13	240	432	11085	0.0300926	0.14473	0.24038
GO:0045944	positive regulation of transcription by RNA polymerase II	biological regulation	15	240	513	11085	0.0292398	0.146266	0.242548
GO:0045087	innate immune response	response to stimulus	4	240	94	11085	0.0425532	0.14655	0.242636
GO:0030509	BMP signaling pathway	biological regulation	2	240	32	11085	0.0625	0.151958	0.251036
GO:0042391	regulation of membrane potential	biological regulation	2	240	33	11085	0.0606061	0.159573	0.251036
GO:0050830	defense response to Gram-positive bacterium	multi-organism process	2	240	33	11085	0.0606061	0.159573	0.251036
GO:0051289	protein homotetramerization	cellular component organization or biogenesis	2	240	33	11085	0.0606061	0.159573	0.251036
GO:0002237	response to molecule of bacterial origin	response to stimulus	1	240	8	11085	0.125	0.160682	0.251036
GO:0003203	endocardial cushion morphogenesis	developmental process	1	240	8	11085	0.125	0.160682	0.251036
GO:0006656	phosphatidylcholine biosynthetic process	cellular process	1	240	8	11085	0.125	0.160682	0.251036
GO:0006801	superoxide metabolic process	cellular process	1	240	8	11085	0.125	0.160682	0.251036
GO:0006839	mitochondrial transport	localization	1	240	8	11085	0.125	0.160682	0.251036
GO:0007568	aging	developmental process	1	240	8	11085	0.125	0.160682	0.251036
GO:0010667	negative regulation of cardiac muscle cell apoptotic process	biological regulation	1	240	8	11085	0.125	0.160682	0.251036
GO:0010719	negative regulation of epithelial to mesenchymal transition	cellular process	1	240	8	11085	0.125	0.160682	0.251036
GO:0015804	neutral amino acid transport	localization	1	240	8	11085	0.125	0.160682	0.251036
GO:0019228	neuronal action potential	biological regulation	1	240	8	11085	0.125	0.160682	0.251036
GO:0030539	male genitalia development	reproduction	1	240	8	11085	0.125	0.160682	0.251036
GO:0031424	keratinization	cellular process	1	240	8	11085	0.125	0.160682	0.251036
GO:0032481	positive regulation of type I interferon production	regulation of biological process	1	240	8	11085	0.125	0.160682	0.251036
GO:0032482	Rab protein signal transduction	biological regulation	1	240	8	11085	0.125	0.160682	0.251036
GO:0032801	receptor catabolic process	cellular process	1	240	8	11085	0.125	0.160682	0.251036
GO:0034375	high-density lipoprotein particle remodeling	cellular component organization or biogenesis	1	240	8	11085	0.125	0.160682	0.251036
GO:0035025	positive regulation of Rho protein signal transduction	biological regulation	1	240	8	11085	0.125	0.160682	0.251036
GO:0036342	post-anal tail morphogenesis	developmental process	1	240	8	11085	0.125	0.160682	0.251036
GO:0042730	fibrinolysis	multicellular organismal process	1	240	8	11085	0.125	0.160682	0.251036
GO:0045416	positive regulation of interleukin-8 biosynthetic process	biological regulation	1	240	8	11085	0.125	0.160682	0.251036
GO:0046849	bone remodeling	multicellular organismal process	1	240	8	11085	0.125	0.160682	0.251036
GO:0046855	inositol phosphate dephosphorylation	cellular process	1	240	8	11085	0.125	0.160682	0.251036
GO:0048304	positive regulation of isotype switching to IgG isotypes	biological regulation	1	240	8	11085	0.125	0.160682	0.251036
GO:0048646	anatomical structure formation involved in morphogenesis	developmental process	1	240	8	11085	0.125	0.160682	0.251036
GO:0051694	pointed-end actin filament capping	biological regulation	1	240	8	11085	0.125	0.160682	0.251036
GO:0060037	pharyngeal system development	developmental process	1	240	8	11085	0.125	0.160682	0.251036
GO:0060413	atrial septum morphogenesis	developmental process	1	240	8	11085	0.125	0.160682	0.251036
GO:0060441	epithelial tube branching involved in lung morphogenesis	developmental process	1	240	8	11085	0.125	0.160682	0.251036
GO:0060707	trophoblast giant cell differentiation	cellular process	1	240	8	11085	0.125	0.160682	0.251036
GO:0071157	negative regulation of cell cycle arrest	biological regulation	1	240	8	11085	0.125	0.160682	0.251036
GO:0071294	cellular response to zinc ion	cellular process	1	240	8	11085	0.125	0.160682	0.251036
GO:0071425	hematopoietic stem cell proliferation	cell proliferation	1	240	8	11085	0.125	0.160682	0.251036
GO:0071542	dopaminergic neuron differentiation	developmental process	1	240	8	11085	0.125	0.160682	0.251036
GO:2000353	positive regulation of endothelial cell apoptotic process	biological regulation	1	240	8	11085	0.125	0.160682	0.251036
GO:0045666	positive regulation of neuron differentiation	biological regulation	2	240	34	11085	0.0588235	0.167257	0.26015
GO:0050679	positive regulation of epithelial cell proliferation	cell proliferation	2	240	34	11085	0.0588235	0.167257	0.26015
GO:0060326	cell chemotaxis	locomotion	2	240	34	11085	0.0588235	0.167257	0.26015
GO:0000902	cell morphogenesis	cellular component organization or biogenesis	2	240	35	11085	0.0571429	0.175003	0.265277
GO:0006887	exocytosis	cellular process	2	240	35	11085	0.0571429	0.175003	0.265277
GO:0001659	temperature homeostasis	biological regulation	1	240	9	11085	0.111111	0.178867	0.265277
GO:0001964	startle response	multicellular organismal process	1	240	9	11085	0.111111	0.178867	0.265277
GO:0006182	cGMP biosynthetic process	cellular process	1	240	9	11085	0.111111	0.178867	0.265277
GO:0006241	CTP biosynthetic process	cellular process	1	240	9	11085	0.111111	0.178867	0.265277
GO:0007498	mesoderm development	developmental process	1	240	9	11085	0.111111	0.178867	0.265277
GO:0008361	regulation of cell size	biological regulation	1	240	9	11085	0.111111	0.178867	0.265277
GO:0008589	regulation of smoothened signaling pathway	biological regulation	1	240	9	11085	0.111111	0.178867	0.265277
GO:0009755	hormone-mediated signaling pathway	biological regulation	1	240	9	11085	0.111111	0.178867	0.265277
GO:0021527	spinal cord association neuron differentiation	multicellular organismal process	1	240	9	11085	0.111111	0.178867	0.265277
GO:0021542	dentate gyrus development	multicellular organismal process	1	240	9	11085	0.111111	0.178867	0.265277
GO:0030048	actin filament-based movement	cellular process	1	240	9	11085	0.111111	0.178867	0.265277
GO:0030194	positive regulation of blood coagulation	biological regulation	1	240	9	11085	0.111111	0.178867	0.265277
GO:0031639	plasminogen activation	metabolic process	1	240	9	11085	0.111111	0.178867	0.265277
GO:0032733	positive regulation of interleukin-10 production	biological regulation	1	240	9	11085	0.111111	0.178867	0.265277
GO:0033627	cell adhesion mediated by integrin	biological adhesion	1	240	9	11085	0.111111	0.178867	0.265277
GO:0035066	positive regulation of histone acetylation	biological regulation	1	240	9	11085	0.111111	0.178867	0.265277
GO:0045410	positive regulation of interleukin-6 biosynthetic process	biological regulation	1	240	9	11085	0.111111	0.178867	0.265277
GO:0046579	positive regulation of Ras protein signal transduction	biological regulation	1	240	9	11085	0.111111	0.178867	0.265277
GO:0048066	developmental pigmentation	pigmentation	1	240	9	11085	0.111111	0.178867	0.265277
GO:0048535	lymph node development	developmental process	1	240	9	11085	0.111111	0.178867	0.265277
GO:0048665	neuron fate specification	cellular process	1	240	9	11085	0.111111	0.178867	0.265277
GO:0048714	positive regulation of oligodendrocyte differentiation	biological regulation	1	240	9	11085	0.111111	0.178867	0.265277
GO:0048738	cardiac muscle tissue development	developmental process	1	240	9	11085	0.111111	0.178867	0.265277
GO:0051642	centrosome localization	localization	1	240	9	11085	0.111111	0.178867	0.265277
GO:0055010	ventricular cardiac muscle tissue morphogenesis	developmental process	1	240	9	11085	0.111111	0.178867	0.265277
GO:0061036	positive regulation of cartilage development	developmental process	1	240	9	11085	0.111111	0.178867	0.265277
GO:0070233	negative regulation of T cell apoptotic process	biological regulation	1	240	9	11085	0.111111	0.178867	0.265277
GO:0071276	cellular response to cadmium ion	cellular process	1	240	9	11085	0.111111	0.178867	0.265277
GO:1900182	positive regulation of protein localization to nucleus	localization	1	240	9	11085	0.111111	0.178867	0.265277
GO:2000379	positive regulation of reactive oxygen species metabolic process	biological regulation	1	240	9	11085	0.111111	0.178867	0.265277
GO:2000406	positive regulation of T cell migration	biological regulation	1	240	9	11085	0.111111	0.178867	0.265277
GO:0007156	homophilic cell adhesion via plasma membrane adhesion molecules	biological adhesion	3	240	68	11085	0.0441176	0.182342	0.270051
GO:0001649	osteoblast differentiation	cellular process	2	240	37	11085	0.0540541	0.190658	0.279841
GO:0009615	response to virus	multi-organism process	2	240	37	11085	0.0540541	0.190658	0.279841
GO:0001676	long-chain fatty acid metabolic process	cellular process	1	240	10	11085	0.1	0.19666	0.279841
GO:0001759	organ induction	biological regulation	1	240	10	11085	0.1	0.19666	0.279841
GO:0001953	negative regulation of cell-matrix adhesion	biological adhesion	1	240	10	11085	0.1	0.19666	0.279841
GO:0006805	xenobiotic metabolic process	cellular process	1	240	10	11085	0.1	0.19666	0.279841
GO:0007595	lactation	biological regulation	1	240	10	11085	0.1	0.19666	0.279841
GO:0010633	negative regulation of epithelial cell migration	localization	1	240	10	11085	0.1	0.19666	0.279841
GO:0010875	positive regulation of cholesterol efflux	biological regulation	1	240	10	11085	0.1	0.19666	0.279841
GO:0015701	bicarbonate transport	localization	1	240	10	11085	0.1	0.19666	0.279841
GO:0016242	negative regulation of macroautophagy	cellular process	1	240	10	11085	0.1	0.19666	0.279841
GO:0030279	negative regulation of ossification	biological regulation	1	240	10	11085	0.1	0.19666	0.279841
GO:0030502	negative regulation of bone mineralization	biological regulation	1	240	10	11085	0.1	0.19666	0.279841
GO:0031290	retinal ganglion cell axon guidance	cellular component organization or biogenesis	1	240	10	11085	0.1	0.19666	0.279841
GO:0031668	cellular response to extracellular stimulus	cellular process	1	240	10	11085	0.1	0.19666	0.279841
GO:0032332	positive regulation of chondrocyte differentiation	biological regulation	1	240	10	11085	0.1	0.19666	0.279841
GO:0043523	regulation of neuron apoptotic process	biological regulation	1	240	10	11085	0.1	0.19666	0.279841
GO:0045595	regulation of cell differentiation	biological regulation	1	240	10	11085	0.1	0.19666	0.279841
GO:0045671	negative regulation of osteoclast differentiation	biological regulation	1	240	10	11085	0.1	0.19666	0.279841
GO:0045840	positive regulation of mitotic nuclear division	biological regulation	1	240	10	11085	0.1	0.19666	0.279841
GO:0048546	digestive tract morphogenesis	developmental process	1	240	10	11085	0.1	0.19666	0.279841
GO:0048675	axon extension	cellular component organization or biogenesis	1	240	10	11085	0.1	0.19666	0.279841
GO:0048872	homeostasis of number of cells	biological regulation	1	240	10	11085	0.1	0.19666	0.279841
GO:0051259	protein complex oligomerization	cellular component organization or biogenesis	1	240	10	11085	0.1	0.19666	0.279841
GO:0060324	face development	developmental process	1	240	10	11085	0.1	0.19666	0.279841
GO:1900017	positive regulation of cytokine production involved in inflammatory response	biological regulation	1	240	10	11085	0.1	0.19666	0.279841
GO:1902358	sulfate transmembrane transport	localization	1	240	10	11085	0.1	0.19666	0.279841
GO:1903506	regulation of nucleic acid-templated transcription	biological regulation	1	240	10	11085	0.1	0.19666	0.279841
GO:1903861	positive regulation of dendrite extension	cellular component organization or biogenesis	1	240	10	11085	0.1	0.19666	0.279841
GO:0007189	adenylate cyclase-activating G protein-coupled receptor signaling pathway	biological regulation	2	240	38	11085	0.0526316	0.198554	0.282156
GO:0032088	negative regulation of NF-kappaB transcription factor activity	metabolic process	2	240	39	11085	0.0512821	0.206489	0.293037
GO:0001516	prostaglandin biosynthetic process	cellular process	1	240	11	11085	0.0909091	0.214068	0.293891
GO:0003148	outflow tract septum morphogenesis	developmental process	1	240	11	11085	0.0909091	0.214068	0.293891
GO:0006094	gluconeogenesis	metabolic process	1	240	11	11085	0.0909091	0.214068	0.293891
GO:0007051	spindle organization	cellular component organization or biogenesis	1	240	11	11085	0.0909091	0.214068	0.293891
GO:0008272	sulfate transport	localization	1	240	11	11085	0.0909091	0.214068	0.293891
GO:0008277	regulation of G protein-coupled receptor signaling pathway	biological regulation	1	240	11	11085	0.0909091	0.214068	0.293891
GO:0009880	embryonic pattern specification	developmental process	1	240	11	11085	0.0909091	0.214068	0.293891
GO:0019229	regulation of vasoconstriction	biological regulation	1	240	11	11085	0.0909091	0.214068	0.293891
GO:0021522	spinal cord motor neuron differentiation	cellular process	1	240	11	11085	0.0909091	0.214068	0.293891
GO:0030318	melanocyte differentiation	cellular process	1	240	11	11085	0.0909091	0.214068	0.293891
GO:0031640	killing of cells of other organism	cell killing	1	240	11	11085	0.0909091	0.214068	0.293891
GO:0032722	positive regulation of chemokine production	positive regulation of biological process	1	240	11	11085	0.0909091	0.214068	0.293891
GO:0032753	positive regulation of interleukin-4 production	biological regulation	1	240	11	11085	0.0909091	0.214068	0.293891
GO:0035584	calcium-mediated signaling using intracellular calcium source	response to stimulus	1	240	11	11085	0.0909091	0.214068	0.293891
GO:0044344	cellular response to fibroblast growth factor stimulus	cellular process	1	240	11	11085	0.0909091	0.214068	0.293891
GO:0045216	cell-cell junction organization	cellular component organization or biogenesis	1	240	11	11085	0.0909091	0.214068	0.293891
GO:0045736	negative regulation of cyclin-dependent protein serine/threonine kinase activity	biological regulation	1	240	11	11085	0.0909091	0.214068	0.293891
GO:0048663	neuron fate commitment	cellular process	1	240	11	11085	0.0909091	0.214068	0.293891
GO:0050768	negative regulation of neurogenesis	biological regulation	1	240	11	11085	0.0909091	0.214068	0.293891
GO:0051928	positive regulation of calcium ion transport	biological regulation	1	240	11	11085	0.0909091	0.214068	0.293891
GO:0060425	lung morphogenesis	developmental process	1	240	11	11085	0.0909091	0.214068	0.293891
GO:0070328	triglyceride homeostasis	biological regulation	1	240	11	11085	0.0909091	0.214068	0.293891
GO:0070498	interleukin-1-mediated signaling pathway	biological regulation	1	240	11	11085	0.0909091	0.214068	0.293891
GO:0090050	positive regulation of cell migration involved in sprouting angiogenesis	biological regulation	1	240	11	11085	0.0909091	0.214068	0.293891
GO:2000484	positive regulation of interleukin-8 secretion	biological regulation	1	240	11	11085	0.0909091	0.214068	0.293891
GO:0060021	roof of mouth development	developmental process	2	240	40	11085	0.05	0.214458	0.294042
GO:0043065	positive regulation of apoptotic process	biological regulation	4	240	112	11085	0.0357143	0.224511	0.307426
GO:0035335	peptidyl-tyrosine dephosphorylation	cellular process	3	240	76	11085	0.0394737	0.227081	0.308428
GO:0007160	cell-matrix adhesion	biological adhesion	2	240	42	11085	0.047619	0.230475	0.308428
GO:0001816	cytokine production	multicellular organismal process	1	240	12	11085	0.0833333	0.231101	0.308428
GO:0006826	iron ion transport	localization	1	240	12	11085	0.0833333	0.231101	0.308428
GO:0007141	male meiosis I	cellular process	1	240	12	11085	0.0833333	0.231101	0.308428
GO:0007276	gamete generation	multicellular organismal process	1	240	12	11085	0.0833333	0.231101	0.308428
GO:0009409	response to cold	response to stimulus	1	240	12	11085	0.0833333	0.231101	0.308428
GO:0030878	thyroid gland development	developmental process	1	240	12	11085	0.0833333	0.231101	0.308428
GO:0031069	hair follicle morphogenesis	developmental process	1	240	12	11085	0.0833333	0.231101	0.308428
GO:0032874	positive regulation of stress-activated MAPK cascade	biological regulation	1	240	12	11085	0.0833333	0.231101	0.308428
GO:0033344	cholesterol efflux	localization	1	240	12	11085	0.0833333	0.231101	0.308428
GO:0043388	positive regulation of DNA binding	biological regulation	1	240	12	11085	0.0833333	0.231101	0.308428
GO:0045787	positive regulation of cell cycle	biological regulation	1	240	12	11085	0.0833333	0.231101	0.308428
GO:0046676	negative regulation of insulin secretion	biological regulation	1	240	12	11085	0.0833333	0.231101	0.308428
GO:0048557	embryonic digestive tract morphogenesis	developmental process	1	240	12	11085	0.0833333	0.231101	0.308428
GO:0048593	camera-type eye morphogenesis	developmental process	1	240	12	11085	0.0833333	0.231101	0.308428
GO:0048821	erythrocyte development	biological regulation	1	240	12	11085	0.0833333	0.231101	0.308428
GO:0050718	positive regulation of interleukin-1 beta secretion	biological regulation	1	240	12	11085	0.0833333	0.231101	0.308428
GO:0051016	barbed-end actin filament capping	cellular process	1	240	12	11085	0.0833333	0.231101	0.308428
GO:0060349	bone morphogenesis	developmental process	1	240	12	11085	0.0833333	0.231101	0.308428
GO:0007626	locomotory behavior	behavior	2	240	43	11085	0.0465116	0.238513	0.317515
GO:0030198	extracellular matrix organization	cellular component organization or biogenesis	2	240	43	11085	0.0465116	0.238513	0.317515
GO:0001755	neural crest cell migration	cellular process	1	240	13	11085	0.0769231	0.247767	0.322097
GO:0006165	nucleoside diphosphate phosphorylation	cellular process	1	240	13	11085	0.0769231	0.247767	0.322097
GO:0006693	prostaglandin metabolic process	cellular process	1	240	13	11085	0.0769231	0.247767	0.322097
GO:0007178	transmembrane receptor protein serine/threonine kinase signaling pathway	cellular process	1	240	13	11085	0.0769231	0.247767	0.322097
GO:0007369	gastrulation	developmental process	1	240	13	11085	0.0769231	0.247767	0.322097
GO:0009117	nucleotide metabolic process	cellular process	1	240	13	11085	0.0769231	0.247767	0.322097
GO:0021772	olfactory bulb development	developmental process	1	240	13	11085	0.0769231	0.247767	0.322097
GO:0030593	neutrophil chemotaxis	cellular process	1	240	13	11085	0.0769231	0.247767	0.322097
GO:0042535	positive regulation of tumor necrosis factor biosynthetic process	biological regulation	1	240	13	11085	0.0769231	0.247767	0.322097
GO:0043525	positive regulation of neuron apoptotic process	biological regulation	1	240	13	11085	0.0769231	0.247767	0.322097
GO:0045104	intermediate filament cytoskeleton organization	cellular component organization or biogenesis	1	240	13	11085	0.0769231	0.247767	0.322097
GO:0045429	positive regulation of nitric oxide biosynthetic process	biological regulation	1	240	13	11085	0.0769231	0.247767	0.322097
GO:0045582	positive regulation of T cell differentiation	biological adhesion	1	240	13	11085	0.0769231	0.247767	0.322097
GO:0045648	positive regulation of erythrocyte differentiation	biological regulation	1	240	13	11085	0.0769231	0.247767	0.322097
GO:0048662	negative regulation of smooth muscle cell proliferation	biological regulation	1	240	13	11085	0.0769231	0.247767	0.322097
GO:0050766	positive regulation of phagocytosis	biological regulation	1	240	13	11085	0.0769231	0.247767	0.322097
GO:0055072	iron ion homeostasis	biological regulation	1	240	13	11085	0.0769231	0.247767	0.322097
GO:0060384	innervation	developmental process	1	240	13	11085	0.0769231	0.247767	0.322097
GO:2000134	negative regulation of G1/S transition of mitotic cell cycle	biological regulation	1	240	13	11085	0.0769231	0.247767	0.322097
GO:0001666	response to hypoxia	response to stimulus	2	240	45	11085	0.0444444	0.254628	0.330609
GO:0016525	negative regulation of angiogenesis	biological regulation	2	240	46	11085	0.0434783	0.262696	0.336644
GO:0001558	regulation of cell growth	cellular component organization or biogenesis	1	240	14	11085	0.0714286	0.264072	0.336644
GO:0001569	branching involved in blood vessel morphogenesis	developmental process	1	240	14	11085	0.0714286	0.264072	0.336644
GO:0002931	response to ischemia	response to stimulus	1	240	14	11085	0.0714286	0.264072	0.336644
GO:0007205	protein kinase C-activating G protein-coupled receptor signaling pathway	biological regulation	1	240	14	11085	0.0714286	0.264072	0.336644
GO:0007346	regulation of mitotic cell cycle	biological regulation	1	240	14	11085	0.0714286	0.264072	0.336644
GO:0010975	regulation of neuron projection development	cellular process	1	240	14	11085	0.0714286	0.264072	0.336644
GO:0014032	neural crest cell development	cellular process	1	240	14	11085	0.0714286	0.264072	0.336644
GO:0016239	positive regulation of macroautophagy	positive regulation of biological process	1	240	14	11085	0.0714286	0.264072	0.336644
GO:0032012	regulation of ARF protein signal transduction	regulation of biological process	1	240	14	11085	0.0714286	0.264072	0.336644
GO:0046718	viral entry into host cell	multi-organism process	1	240	14	11085	0.0714286	0.264072	0.336644
GO:0048514	blood vessel morphogenesis	developmental process	1	240	14	11085	0.0714286	0.264072	0.336644
GO:0051262	protein tetramerization	cellular component organization or biogenesis	1	240	14	11085	0.0714286	0.264072	0.336644
GO:0060291	long-term synaptic potentiation	biological regulation	1	240	14	11085	0.0714286	0.264072	0.336644
GO:0061844	antimicrobial humoral immune response mediated by antimicrobial peptide	immune system process	1	240	14	11085	0.0714286	0.264072	0.336644
GO:0007275	multicellular organism development	developmental process	5	240	161	11085	0.0310559	0.270049	0.343847
GO:0006979	response to oxidative stress	response to stimulus	2	240	48	11085	0.0416667	0.278832	0.348543
GO:0007229	integrin-mediated signaling pathway	biological regulation	2	240	48	11085	0.0416667	0.278832	0.348543
GO:0000132	establishment of mitotic spindle orientation	cellular component organization or biogenesis	1	240	15	11085	0.0666667	0.280026	0.348543
GO:0007631	feeding behavior	behavior	1	240	15	11085	0.0666667	0.280026	0.348543
GO:0010634	positive regulation of epithelial cell migration	positive regulation of biological process	1	240	15	11085	0.0666667	0.280026	0.348543
GO:0021537	telencephalon development	developmental process	1	240	15	11085	0.0666667	0.280026	0.348543
GO:0022604	regulation of cell morphogenesis	biological regulation	1	240	15	11085	0.0666667	0.280026	0.348543
GO:0030500	regulation of bone mineralization	biological regulation	1	240	15	11085	0.0666667	0.280026	0.348543
GO:0031623	receptor internalization	localization	1	240	15	11085	0.0666667	0.280026	0.348543
GO:0032757	positive regulation of interleukin-8 production	biological regulation	1	240	15	11085	0.0666667	0.280026	0.348543
GO:0042110	T cell activation	cellular process	1	240	15	11085	0.0666667	0.280026	0.348543
GO:0042157	lipoprotein metabolic process	metabolic process	1	240	15	11085	0.0666667	0.280026	0.348543
GO:0048008	platelet-derived growth factor receptor signaling pathway	biological regulation	1	240	15	11085	0.0666667	0.280026	0.348543
GO:0050873	brown fat cell differentiation	cellular process	1	240	15	11085	0.0666667	0.280026	0.348543
GO:0050905	neuromuscular process	multicellular organismal process	1	240	15	11085	0.0666667	0.280026	0.348543
GO:0070371	ERK1 and ERK2 cascade	biological regulation	1	240	15	11085	0.0666667	0.280026	0.348543
GO:0070507	regulation of microtubule cytoskeleton organization	cellular component organization or biogenesis	1	240	15	11085	0.0666667	0.280026	0.348543
GO:1900087	positive regulation of G1/S transition of mitotic cell cycle	biological regulation	1	240	15	11085	0.0666667	0.280026	0.348543
GO:2001234	negative regulation of apoptotic signaling pathway	biological regulation	1	240	15	11085	0.0666667	0.280026	0.348543
GO:0005975	carbohydrate metabolic process	metabolic process	4	240	126	11085	0.031746	0.291043	0.360306
GO:0006821	chloride transport	localization	2	240	50	11085	0.04	0.294944	0.360306
GO:0007162	negative regulation of cell adhesion	biological adhesion	1	240	16	11085	0.0625	0.295635	0.360306
GO:0008219	cell death	cellular process	1	240	16	11085	0.0625	0.295635	0.360306
GO:0008625	extrinsic apoptotic signaling pathway via death domain receptors	response to stimulus	1	240	16	11085	0.0625	0.295635	0.360306
GO:0009954	proximal/distal pattern formation	developmental process	1	240	16	11085	0.0625	0.295635	0.360306
GO:0010033	response to organic substance	response to stimulus	1	240	16	11085	0.0625	0.295635	0.360306
GO:0010575	positive regulation of vascular endothelial growth factor production	biological regulation	1	240	16	11085	0.0625	0.295635	0.360306
GO:0030282	bone mineralization	developmental process	1	240	16	11085	0.0625	0.295635	0.360306
GO:0032781	positive regulation of ATPase activity	biological regulation	1	240	16	11085	0.0625	0.295635	0.360306
GO:0035019	somatic stem cell population maintenance	developmental process	1	240	16	11085	0.0625	0.295635	0.360306
GO:0035108	limb morphogenesis	developmental process	1	240	16	11085	0.0625	0.295635	0.360306
GO:0035235	ionotropic glutamate receptor signaling pathway	biological regulation	1	240	16	11085	0.0625	0.295635	0.360306
GO:0045214	sarcomere organization	cellular component organization or biogenesis	1	240	16	11085	0.0625	0.295635	0.360306
GO:0045597	positive regulation of cell differentiation	biological regulation	1	240	16	11085	0.0625	0.295635	0.360306
GO:0045747	positive regulation of Notch signaling pathway	biological regulation	1	240	16	11085	0.0625	0.295635	0.360306
GO:0046856	phosphatidylinositol dephosphorylation	cellular process	1	240	16	11085	0.0625	0.295635	0.360306
GO:1904646	cellular response to amyloid-beta	cellular process	1	240	16	11085	0.0625	0.295635	0.360306
GO:0006629	lipid metabolic process	metabolic process	5	240	170	11085	0.0294118	0.307843	0.373419
GO:0001541	ovarian follicle development	developmental process	1	240	17	11085	0.0588235	0.310907	0.373419
GO:0014065	phosphatidylinositol 3-kinase signaling	biological regulation	1	240	17	11085	0.0588235	0.310907	0.373419
GO:0019915	lipid storage	biological regulation	1	240	17	11085	0.0588235	0.310907	0.373419
GO:0030217	T cell differentiation	cellular process	1	240	17	11085	0.0588235	0.310907	0.373419
GO:0030534	adult behavior	multicellular organismal process	1	240	17	11085	0.0588235	0.310907	0.373419
GO:0042476	odontogenesis	developmental process	1	240	17	11085	0.0588235	0.310907	0.373419
GO:0048536	spleen development	developmental process	1	240	17	11085	0.0588235	0.310907	0.373419
GO:0048589	developmental growth	growth	1	240	17	11085	0.0588235	0.310907	0.373419
GO:0048863	stem cell differentiation	cellular process	1	240	17	11085	0.0588235	0.310907	0.373419
GO:0070830	bicellular tight junction assembly	cellular component organization or biogenesis	1	240	17	11085	0.0588235	0.310907	0.373419
GO:2001240	negative regulation of extrinsic apoptotic signaling pathway in absence of ligand	biological regulation	1	240	17	11085	0.0588235	0.310907	0.373419
GO:0030308	negative regulation of cell growth	biological regulation	2	240	52	11085	0.0384615	0.311005	0.373419
GO:0006694	steroid biosynthetic process	metabolic process	1	240	18	11085	0.0555556	0.32585	0.387706
GO:0009190	cyclic nucleotide biosynthetic process	cellular process	1	240	18	11085	0.0555556	0.32585	0.387706
GO:0018149	peptide cross-linking	cellular process	1	240	18	11085	0.0555556	0.32585	0.387706
GO:0030216	keratinocyte differentiation	developmental process	1	240	18	11085	0.0555556	0.32585	0.387706
GO:0042177	negative regulation of protein catabolic process	biological regulation	1	240	18	11085	0.0555556	0.32585	0.387706
GO:0045739	positive regulation of DNA repair	biological regulation	1	240	18	11085	0.0555556	0.32585	0.387706
GO:0048709	oligodendrocyte differentiation	cellular process	1	240	18	11085	0.0555556	0.32585	0.387706
GO:0048873	homeostasis of number of cells within a tissue	biological regulation	1	240	18	11085	0.0555556	0.32585	0.387706
GO:0030522	intracellular receptor signaling pathway	cellular process	1	240	19	11085	0.0526316	0.340469	0.401472
GO:0035115	embryonic forelimb morphogenesis	developmental process	1	240	19	11085	0.0526316	0.340469	0.401472
GO:0045786	negative regulation of cell cycle	biological regulation	1	240	19	11085	0.0526316	0.340469	0.401472
GO:0051209	release of sequestered calcium ion into cytosol	cellular process	1	240	19	11085	0.0526316	0.340469	0.401472
GO:0051321	meiotic cell cycle	cellular process	1	240	19	11085	0.0526316	0.340469	0.401472
GO:0071300	cellular response to retinoic acid	cellular process	1	240	19	11085	0.0526316	0.340469	0.401472
GO:0071347	cellular response to interleukin-1	cellular process	1	240	19	11085	0.0526316	0.340469	0.401472
GO:0097190	apoptotic signaling pathway	biological regulation	1	240	19	11085	0.0526316	0.340469	0.401472
GO:1990830	cellular response to leukemia inhibitory factor	cellular process	2	240	56	11085	0.0357143	0.342875	0.403856
GO:0007018	microtubule-based movement	cellular process	2	240	57	11085	0.0350877	0.350773	0.411791
GO:0043410	positive regulation of MAPK cascade	biological regulation	2	240	57	11085	0.0350877	0.350773	0.411791
GO:0007507	heart development	developmental process	3	240	97	11085	0.0309278	0.350785	0.411791
GO:0001656	metanephros development	developmental process	1	240	20	11085	0.05	0.354773	0.413248
GO:0009408	response to heat	response to stimulus	1	240	20	11085	0.05	0.354773	0.413248
GO:0009953	dorsal/ventral pattern formation	multicellular organismal process	1	240	20	11085	0.05	0.354773	0.413248
GO:0015698	inorganic anion transport	localization	1	240	20	11085	0.05	0.354773	0.413248
GO:0032147	activation of protein kinase activity	biological regulation	1	240	20	11085	0.05	0.354773	0.413248
GO:0045668	negative regulation of osteoblast differentiation	biological regulation	1	240	20	11085	0.05	0.354773	0.413248
GO:2001237	negative regulation of extrinsic apoptotic signaling pathway	biological regulation	1	240	20	11085	0.05	0.354773	0.413248
GO:0009636	response to toxic substance	response to stimulus	1	240	21	11085	0.047619	0.368768	0.427658
GO:0048666	neuron development	cellular process	1	240	21	11085	0.047619	0.368768	0.427658
GO:0050796	regulation of insulin secretion	biological regulation	1	240	21	11085	0.047619	0.368768	0.427658
GO:0060173	limb development	developmental process	1	240	21	11085	0.047619	0.368768	0.427658
GO:0009952	anterior/posterior pattern specification	developmental process	2	240	60	11085	0.0333333	0.374265	0.433555
GO:0098609	cell-cell adhesion	biological adhesion	2	240	61	11085	0.0327869	0.382021	0.437276
GO:0000082	G1/S transition of mitotic cell cycle	cellular process	1	240	22	11085	0.0454545	0.382461	0.437276
GO:0002062	chondrocyte differentiation	cellular process	1	240	22	11085	0.0454545	0.382461	0.437276
GO:0007193	adenylate cyclase-inhibiting G protein-coupled receptor signaling pathway	biological regulation	1	240	22	11085	0.0454545	0.382461	0.437276
GO:0008544	epidermis development	developmental process	1	240	22	11085	0.0454545	0.382461	0.437276
GO:0009611	response to wounding	response to stimulus	1	240	22	11085	0.0454545	0.382461	0.437276
GO:0030968	endoplasmic reticulum unfolded protein response	response to stimulus	1	240	22	11085	0.0454545	0.382461	0.437276
GO:0043473	pigmentation	pigmentation	1	240	22	11085	0.0454545	0.382461	0.437276
GO:0045165	cell fate commitment	developmental process	1	240	22	11085	0.0454545	0.382461	0.437276
GO:0045596	negative regulation of cell differentiation	biological regulation	1	240	22	11085	0.0454545	0.382461	0.437276
GO:0048538	thymus development	developmental process	1	240	22	11085	0.0454545	0.382461	0.437276
GO:0120009	intermembrane lipid transfer	cellular component organization or biogenesis	1	240	22	11085	0.0454545	0.382461	0.437276
GO:0006816	calcium ion transport	localization	2	240	62	11085	0.0322581	0.389736	0.44511
GO:0000723	telomere maintenance	biological regulation	1	240	23	11085	0.0434783	0.395858	0.448213
GO:0006898	receptor-mediated endocytosis	localization	1	240	23	11085	0.0434783	0.395858	0.448213
GO:0022008	neurogenesis	cellular process	1	240	23	11085	0.0434783	0.395858	0.448213
GO:0031532	actin cytoskeleton reorganization	cellular component organization or biogenesis	1	240	23	11085	0.0434783	0.395858	0.448213
GO:0048146	positive regulation of fibroblast proliferation	biological regulation	1	240	23	11085	0.0434783	0.395858	0.448213
GO:0051898	negative regulation of protein kinase B signaling	biological regulation	1	240	23	11085	0.0434783	0.395858	0.448213
GO:0060395	SMAD protein signal transduction	biological regulation	1	240	23	11085	0.0434783	0.395858	0.448213
GO:0097191	extrinsic apoptotic signaling pathway	biological regulation	1	240	23	11085	0.0434783	0.395858	0.448213
GO:0042742	defense response to bacterium	multi-organism process	2	240	63	11085	0.031746	0.397407	0.449484
GO:0071805	potassium ion transmembrane transport	cellular process	3	240	105	11085	0.0285714	0.397992	0.449663
GO:0006096	glycolytic process	cellular process	1	240	24	11085	0.0416667	0.408965	0.460578
GO:0043280	positive regulation of cysteine-type endopeptidase activity involved in apoptotic process	biological regulation	1	240	24	11085	0.0416667	0.408965	0.460578
GO:0050885	neuromuscular process controlling balance	multicellular organismal process	1	240	24	11085	0.0416667	0.408965	0.460578
GO:0008283	cell proliferation	cell proliferation	2	240	65	11085	0.0307692	0.412615	0.464192
GO:0006915	apoptotic process	cellular process	3	240	108	11085	0.0277778	0.415476	0.466414
GO:0010468	regulation of gene expression	metabolic process	3	240	108	11085	0.0277778	0.415476	0.466414
GO:0001658	branching involved in ureteric bud morphogenesis	developmental process	1	240	25	11085	0.04	0.421789	0.471992
GO:0001756	somitogenesis	developmental process	1	240	25	11085	0.04	0.421789	0.471992
GO:0060041	retina development in camera-type eye	developmental process	1	240	25	11085	0.04	0.421789	0.471992
GO:0043066	negative regulation of apoptotic process	cellular process	5	240	197	11085	0.0253807	0.423815	0.473755
GO:0030036	actin cytoskeleton organization	cellular component organization or biogenesis	2	240	67	11085	0.0298507	0.427632	0.477515
GO:0045893	positive regulation of transcription, DNA-templated	biological regulation	7	240	287	11085	0.0243902	0.428768	0.478276
GO:0006006	glucose metabolic process	metabolic process	1	240	26	11085	0.0384615	0.434337	0.480416
GO:0010506	regulation of autophagy	biological regulation	1	240	26	11085	0.0384615	0.434337	0.480416
GO:0019827	stem cell population maintenance	multicellular organismal process	1	240	26	11085	0.0384615	0.434337	0.480416
GO:0030512	negative regulation of transforming growth factor beta receptor signaling pathway	biological regulation	1	240	26	11085	0.0384615	0.434337	0.480416
GO:0030514	negative regulation of BMP signaling pathway	biological regulation	1	240	26	11085	0.0384615	0.434337	0.480416
GO:0034198	cellular response to amino acid starvation	cellular process	1	240	26	11085	0.0384615	0.434337	0.480416
GO:0070098	chemokine-mediated signaling pathway	biological regulation	1	240	26	11085	0.0384615	0.434337	0.480416
GO:1903078	positive regulation of protein localization to plasma membrane	localization	1	240	26	11085	0.0384615	0.434337	0.480416
GO:0008202	steroid metabolic process	metabolic process	1	240	27	11085	0.037037	0.446613	0.491414
GO:0009267	cellular response to starvation	response to stimulus	1	240	27	11085	0.037037	0.446613	0.491414
GO:0009966	regulation of signal transduction	biological regulation	1	240	27	11085	0.037037	0.446613	0.491414
GO:0015914	phospholipid transport	localization	1	240	27	11085	0.037037	0.446613	0.491414
GO:0042475	odontogenesis of dentin-containing tooth	developmental process	1	240	27	11085	0.037037	0.446613	0.491414
GO:0001570	vasculogenesis	multicellular organismal process	1	240	28	11085	0.0357143	0.458623	0.503577
GO:0007154	cell communication	cellular process	1	240	28	11085	0.0357143	0.458623	0.503577
GO:0000281	mitotic cytokinesis	cellular process	1	240	29	11085	0.0344828	0.470374	0.513801
GO:0032869	cellular response to insulin stimulus	cellular process	1	240	29	11085	0.0344828	0.470374	0.513801
GO:0042102	positive regulation of T cell proliferation	biological adhesion	1	240	29	11085	0.0344828	0.470374	0.513801
GO:0048706	embryonic skeletal system development	developmental process	1	240	29	11085	0.0344828	0.470374	0.513801
GO:0051965	positive regulation of synapse assembly	biological regulation	1	240	29	11085	0.0344828	0.470374	0.513801
GO:0007623	circadian rhythm	rhythmic process	1	240	30	11085	0.0333333	0.481871	0.524726
GO:0035914	skeletal muscle cell differentiation	cellular process	1	240	30	11085	0.0333333	0.481871	0.524726
GO:0045669	positive regulation of osteoblast differentiation	cellular process	1	240	30	11085	0.0333333	0.481871	0.524726
GO:0016477	cell migration	cellular process	2	240	75	11085	0.0266667	0.485576	0.528214
GO:0009887	animal organ morphogenesis	developmental process	1	240	31	11085	0.0322581	0.493119	0.534213
GO:0050852	T cell receptor signaling pathway	biological regulation	1	240	31	11085	0.0322581	0.493119	0.534213
GO:0071230	cellular response to amino acid stimulus	cellular process	1	240	31	11085	0.0322581	0.493119	0.534213
GO:0120162	positive regulation of cold-induced thermogenesis	biological regulation	1	240	31	11085	0.0322581	0.493119	0.534213
GO:0001938	positive regulation of endothelial cell proliferation	biological regulation	1	240	32	11085	0.03125	0.504124	0.54223
GO:0006644	phospholipid metabolic process	cellular process	1	240	32	11085	0.03125	0.504124	0.54223
GO:0007368	determination of left/right symmetry	developmental process	1	240	32	11085	0.03125	0.504124	0.54223
GO:0032091	negative regulation of protein binding	biological regulation	1	240	32	11085	0.03125	0.504124	0.54223
GO:0042733	embryonic digit morphogenesis	developmental process	1	240	32	11085	0.03125	0.504124	0.54223
GO:0043085	positive regulation of catalytic activity	biological regulation	1	240	32	11085	0.03125	0.504124	0.54223
GO:0050680	negative regulation of epithelial cell proliferation	biological regulation	1	240	32	11085	0.03125	0.504124	0.54223
GO:0016311	dephosphorylation	cellular process	3	240	124	11085	0.0241935	0.505394	0.54304
GO:0006357	regulation of transcription by RNA polymerase II	biological regulation	4	240	171	11085	0.0233918	0.509048	0.546409
GO:0007166	cell surface receptor signaling pathway	biological regulation	2	240	79	11085	0.0253165	0.513159	0.550261
GO:0006469	negative regulation of protein kinase activity	biological regulation	1	240	33	11085	0.030303	0.514892	0.550438
GO:0051216	cartilage development	developmental process	1	240	33	11085	0.030303	0.514892	0.550438
GO:1901224	positive regulation of NIK/NF-kappaB signaling	biological regulation	1	240	33	11085	0.030303	0.514892	0.550438
GO:0002244	hematopoietic progenitor cell differentiation	cellular process	1	240	34	11085	0.0294118	0.525426	0.559427
GO:0006633	fatty acid biosynthetic process	cellular process	1	240	34	11085	0.0294118	0.525426	0.559427
GO:0016485	protein processing	metabolic process	1	240	34	11085	0.0294118	0.525426	0.559427
GO:0030900	forebrain development	developmental process	1	240	34	11085	0.0294118	0.525426	0.559427
GO:0001933	negative regulation of protein phosphorylation	biological regulation	1	240	35	11085	0.0285714	0.535733	0.569825
GO:0032496	response to lipopolysaccharide	multi-organism process	1	240	36	11085	0.0277778	0.545816	0.57938
GO:0050727	regulation of inflammatory response	regulation of biological process	1	240	36	11085	0.0277778	0.545816	0.57938
GO:0007417	central nervous system development	developmental process	1	240	37	11085	0.027027	0.555682	0.588073
GO:0014068	positive regulation of phosphatidylinositol 3-kinase signaling	biological regulation	1	240	37	11085	0.027027	0.555682	0.588073
GO:0050790	regulation of catalytic activity	biological regulation	1	240	37	11085	0.027027	0.555682	0.588073
GO:0006897	endocytosis	localization	2	240	86	11085	0.0232558	0.559035	0.591028
GO:0006919	activation of cysteine-type endopeptidase activity involved in apoptotic process	biological regulation	1	240	38	11085	0.0263158	0.565334	0.595297
GO:0007179	transforming growth factor beta receptor signaling pathway	biological regulation	1	240	38	11085	0.0263158	0.565334	0.595297
GO:0051897	positive regulation of protein kinase B signaling	biological regulation	1	240	38	11085	0.0263158	0.565334	0.595297
GO:0071356	cellular response to tumor necrosis factor	cellular process	1	240	38	11085	0.0263158	0.565334	0.595297
GO:0006631	fatty acid metabolic process	cellular process	1	240	39	11085	0.025641	0.574777	0.60343
GO:0006874	cellular calcium ion homeostasis	biological regulation	1	240	39	11085	0.025641	0.574777	0.60343
GO:0030317	flagellated sperm motility	locomotion	1	240	39	11085	0.025641	0.574777	0.60343
GO:0032092	positive regulation of protein binding	biological regulation	1	240	40	11085	0.025	0.584016	0.61191
GO:0098869	cellular oxidant detoxification	response to stimulus	1	240	40	11085	0.025	0.584016	0.61191
GO:0006813	potassium ion transport	localization	2	240	92	11085	0.0217391	0.595853	0.623691
GO:0022900	electron transport chain	cellular process	1	240	42	11085	0.0238095	0.601899	0.629393
GO:0034765	regulation of ion transmembrane transport	biological regulation	2	240	94	11085	0.0212766	0.607606	0.634731
GO:0043401	steroid hormone mediated signaling pathway	biological regulation	1	240	43	11085	0.0232558	0.610551	0.637175
GO:0000187	activation of MAPK activity	biological regulation	1	240	45	11085	0.0222222	0.627297	0.654004
GO:0006606	protein import into nucleus	localization	1	240	46	11085	0.0217391	0.635399	0.661796
GO:0006812	cation transport	localization	1	240	48	11085	0.0208333	0.651081	0.675457
GO:0006914	autophagy	metabolic process	1	240	48	11085	0.0208333	0.651081	0.675457
GO:0007286	spermatid development	cellular process	1	240	48	11085	0.0208333	0.651081	0.675457
GO:0008380	RNA splicing	cellular process	1	240	48	11085	0.0208333	0.651081	0.675457
GO:0042593	glucose homeostasis	biological regulation	1	240	49	11085	0.0204082	0.658668	0.682655
GO:0031175	neuron projection development	cellular component organization or biogenesis	1	240	52	11085	0.0192308	0.680458	0.704545
GO:0007219	Notch signaling pathway	biological regulation	1	240	54	11085	0.0185185	0.69421	0.717373
GO:1902476	chloride transmembrane transport	localization	1	240	54	11085	0.0185185	0.69421	0.717373
GO:0035725	sodium ion transmembrane transport	localization	1	240	56	11085	0.0178571	0.707372	0.730257
GO:0045892	negative regulation of transcription, DNA-templated	cellular process	4	240	222	11085	0.018018	0.712498	0.73467
GO:0050728	negative regulation of inflammatory response	biological regulation	1	240	57	11085	0.0175439	0.713739	0.73467
GO:0051726	regulation of cell cycle	biological regulation	1	240	57	11085	0.0175439	0.713739	0.73467
GO:0006814	sodium ion transport	localization	1	240	58	11085	0.0172414	0.719969	0.740359
GO:0035556	intracellular signal transduction	biological regulation	4	240	225	11085	0.0177778	0.722305	0.742036
GO:0072659	protein localization to plasma membrane	localization	1	240	59	11085	0.0169492	0.726064	0.745171
GO:0006470	protein dephosphorylation	metabolic process	2	240	119	11085	0.0168067	0.733063	0.751622
GO:0051607	defense response to virus	immune system process	1	240	61	11085	0.0163934	0.73786	0.75507
GO:1902600	proton transmembrane transport	localization	1	240	61	11085	0.0163934	0.73786	0.75507
GO:0070588	calcium ion transmembrane transport	localization	1	240	63	11085	0.015873	0.74915	0.765879
GO:0016042	lipid catabolic process	metabolic process	1	240	65	11085	0.0153846	0.759956	0.776173
GO:0007399	nervous system development	developmental process	1	240	67	11085	0.0149254	0.770298	0.785973
GO:0051260	protein homooligomerization	cellular component organization or biogenesis	1	240	72	11085	0.0138889	0.794254	0.809631
GO:0016055	Wnt signaling pathway	cellular process	1	240	73	11085	0.0136986	0.798737	0.813414
GO:0006886	intracellular protein transport	localization	2	240	138	11085	0.0144928	0.804147	0.818132
GO:0007601	visual perception	multicellular organismal process	1	240	75	11085	0.0133333	0.807415	0.820664
GO:0006397	mRNA processing	cellular process	1	240	76	11085	0.0131579	0.811613	0.824135
GO:0001934	positive regulation of protein phosphorylation	biological regulation	1	240	79	11085	0.0126582	0.823668	0.835571
GO:0030154	cell differentiation	cellular process	1	240	82	11085	0.0121951	0.834955	0.846206
GO:0006486	protein glycosylation	cellular process	1	240	87	11085	0.0114943	0.85219	0.862134
GO:0043547	positive regulation of GTPase activity	biological regulation	2	240	155	11085	0.0129032	0.852993	0.862134
GO:0016567	protein ubiquitination	cellular process	3	240	217	11085	0.0138249	0.853128	0.862134
GO:0042981	regulation of apoptotic process	cellular process	1	240	88	11085	0.0113636	0.855415	0.863617
GO:0015031	protein transport	localization	2	240	159	11085	0.0125786	0.862751	0.870189
GO:0001701	in utero embryonic development	developmental process	1	240	110	11085	0.00909091	0.911061	0.918036
GO:0006355	regulation of transcription, DNA-templated	biological regulation	12	240	790	11085	0.0151899	0.928671	0.934886
GO:0016192	vesicle-mediated transport	localization	1	240	121	11085	0.00826446	0.930271	0.935602
GO:0000122	negative regulation of transcription by RNA polymerase II	biological regulation	4	240	354	11085	0.0112994	0.95129	0.955829
GO:0007165	signal transduction	biological regulation	21	240	1386	11085	0.0151515	0.97426	0.977953
GO:0006412	translation	cellular process	2	240	253	11085	0.00790514	0.975167	0.977953
GO:0016310	phosphorylation	cellular process	2	240	316	11085	0.00632911	0.992655	0.994544
GO:0007186	G protein-coupled receptor signaling pathway	biological regulation	11	240	1008	11085	0.0109127	0.997403	0.998352
GO:0006468	protein phosphorylation	metabolic process	2	240	495	11085	0.0040404	0.999809	0.999809

## Sheet: supplementary table 4
#down-regilated GO-BP enrichment
GO_P Term ID	GO_P Term Desc	GO_P Term Level1	GO_P Term Level2	Term Candidate Gene Num	Total Candidate Gene Num	Term Gene Num	Total Gene Num	Rich Ratio	P value	Q value
GO:0042742	defense response to bacterium	biological_process	response to stimulus	13	369	63	11085	0.206349	1.15622e-07	7.42672e-05
GO:0061844	antimicrobial humoral immune response mediated by antimicrobial peptide	biological_process	immune system process	7	369	14	11085	0.5	1.20076e-07	7.42672e-05
GO:0031640	killing of cells of other organism	biological_process	cell killing	5	369	11	11085	0.454545	1.55766e-05	0.00642274
GO:0055085	transmembrane transport	biological_process	localization	30	369	432	11085	0.0694444	0.000111211	0.0220748
GO:0006779	porphyrin-containing compound biosynthetic process	biological_process	cellular process	4	369	9	11085	0.444444	0.000133297	0.0220748
GO:0006783	heme biosynthetic process	biological_process	cellular process	4	369	9	11085	0.444444	0.000133297	0.0220748
GO:0042113	B cell activation	biological_process	cellular process	4	369	9	11085	0.444444	0.000133297	0.0220748
GO:0002523	leukocyte migration involved in inflammatory response	biological_process	immune system process	3	369	4	11085	0.75	0.000142764	0.0220748
GO:0009617	response to bacterium	biological_process	multi-organism process	8	369	48	11085	0.166667	0.000164255	0.022576
GO:0050829	defense response to Gram-negative bacterium	biological_process	multi-organism process	5	369	19	11085	0.263158	0.000314477	0.0358816
GO:0033014	tetrapyrrole biosynthetic process	biological_process	cellular process	3	369	5	11085	0.6	0.000348083	0.0358816
GO:1903980	positive regulation of microglial cell activation	biological_process	biological regulation	3	369	5	11085	0.6	0.000348083	0.0358816
GO:0006952	defense response	biological_process	response to stimulus	8	369	54	11085	0.148148	0.000380635	0.0362189
GO:0019370	leukotriene biosynthetic process	biological_process	cellular process	3	369	6	11085	0.5	0.000678978	0.0511996
GO:0030595	leukocyte chemotaxis	biological_process	cellular process	3	369	6	11085	0.5	0.000678978	0.0511996
GO:0001694	histamine biosynthetic process	biological_process	biological regulation	2	369	2	11085	1	0.0011052	0.0511996
GO:0006776	vitamin A metabolic process	biological_process	metabolic process	2	369	2	11085	1	0.0011052	0.0511996
GO:0030221	basophil differentiation	biological_process	multicellular organismal process	2	369	2	11085	1	0.0011052	0.0511996
GO:0032877	positive regulation of DNA endoreduplication	biological_process	biological regulation	2	369	2	11085	1	0.0011052	0.0511996
GO:0045345	positive regulation of MHC class I biosynthetic process	biological_process	biological regulation	2	369	2	11085	1	0.0011052	0.0511996
GO:0046501	protoporphyrinogen IX metabolic process	biological_process	cellular process	2	369	2	11085	1	0.0011052	0.0511996
GO:0050861	positive regulation of B cell receptor signaling pathway	biological_process	biological regulation	2	369	2	11085	1	0.0011052	0.0511996
GO:0070488	neutrophil aggregation	biological_process	biological adhesion	2	369	2	11085	1	0.0011052	0.0511996
GO:0072592	oxygen metabolic process	biological_process	cellular process	2	369	2	11085	1	0.0011052	0.0511996
GO:2001303	lipoxin A4 biosynthetic process	biological_process	metabolic process	2	369	2	11085	1	0.0011052	0.0511996
GO:0015671	oxygen transport	biological_process	localization	3	369	7	11085	0.428571	0.00115892	0.0511996
GO:0032780	negative regulation of ATPase activity	biological_process	biological regulation	3	369	7	11085	0.428571	0.00115892	0.0511996
GO:0050832	defense response to fungus	biological_process	multi-organism process	3	369	7	11085	0.428571	0.00115892	0.0511996
GO:0007140	male meiotic nuclear division	biological_process	cellular component organization or biogenesis	4	369	15	11085	0.266667	0.00123187	0.0525457
GO:0070098	chemokine-mediated signaling pathway	biological_process	biological regulation	5	369	26	11085	0.192308	0.00146861	0.0605557
GO:0050710	negative regulation of cytokine secretion	biological_process	biological regulation	3	369	8	11085	0.375	0.00180865	0.0721709
GO:0006935	chemotaxis	biological_process	locomotion	7	369	54	11085	0.12963	0.00196784	0.0760693
GO:0030097	hemopoiesis	biological_process	developmental process	5	369	29	11085	0.172414	0.00244302	0.088473
GO:0032467	positive regulation of cytokinesis	biological_process	biological regulation	4	369	18	11085	0.222222	0.00255166	0.088473
GO:0045931	positive regulation of mitotic cell cycle	biological_process	biological regulation	4	369	18	11085	0.222222	0.00255166	0.088473
GO:0021527	spinal cord association neuron differentiation	biological_process	developmental process	3	369	9	11085	0.333333	0.00264632	0.088473
GO:0050995	negative regulation of lipid catabolic process	biological_process	metabolic process	3	369	9	11085	0.333333	0.00264632	0.088473
GO:0002232	leukocyte chemotaxis involved in inflammatory response	biological_process	cellular process	2	369	3	11085	0.666667	0.00324241	0.0954968
GO:0006548	histidine catabolic process	biological_process	cellular process	2	369	3	11085	0.666667	0.00324241	0.0954968
GO:0030219	megakaryocyte differentiation	biological_process	cellular process	2	369	3	11085	0.666667	0.00324241	0.0954968
GO:0036336	dendritic cell migration	biological_process	cellular process	2	369	3	11085	0.666667	0.00324241	0.0954968
GO:0043242	negative regulation of protein complex disassembly	biological_process	biological regulation	2	369	3	11085	0.666667	0.00324241	0.0954968
GO:0051924	regulation of calcium ion transport	biological_process	biological regulation	3	369	10	11085	0.3	0.00368775	0.106087
GO:0048663	neuron fate commitment	biological_process	multicellular organismal process	3	369	11	11085	0.272727	0.00494651	0.139064
GO:0002227	innate immune response in mucosa	biological_process	immune system process	2	369	4	11085	0.5	0.00634206	0.153058
GO:0006691	leukotriene metabolic process	biological_process	cellular process	2	369	4	11085	0.5	0.00634206	0.153058
GO:0019395	fatty acid oxidation	biological_process	metabolic process	2	369	4	11085	0.5	0.00634206	0.153058
GO:0032466	negative regulation of cytokinesis	biological_process	biological regulation	2	369	4	11085	0.5	0.00634206	0.153058
GO:0043950	positive regulation of cAMP-mediated signaling	biological_process	biological regulation	2	369	4	11085	0.5	0.00634206	0.153058
GO:0055075	potassium ion homeostasis	biological_process	biological regulation	2	369	4	11085	0.5	0.00634206	0.153058
GO:0061737	leukotriene signaling pathway	biological_process	biological regulation	2	369	4	11085	0.5	0.00634206	0.153058
GO:0048821	erythrocyte development	biological_process	biological regulation	3	369	12	11085	0.25	0.00643414	0.153058
GO:0019221	cytokine-mediated signaling pathway	biological_process	biological regulation	6	369	51	11085	0.117647	0.00664557	0.155105
GO:0006096	glycolytic process	biological_process	cellular process	4	369	24	11085	0.166667	0.00757135	0.167938
GO:0006919	activation of cysteine-type endopeptidase activity involved in apoptotic process	biological_process	biological regulation	5	369	38	11085	0.131579	0.00808875	0.167938
GO:0006955	immune response	biological_process	immune system process	11	369	143	11085	0.0769231	0.00820782	0.167938
GO:0010827	regulation of glucose transmembrane transport	biological_process	biological regulation	2	369	5	11085	0.4	0.010338	0.167938
GO:0015696	ammonium transport	biological_process	localization	2	369	5	11085	0.4	0.010338	0.167938
GO:0033690	positive regulation of osteoblast proliferation	biological_process	cell proliferation	2	369	5	11085	0.4	0.010338	0.167938
GO:0035162	embryonic hemopoiesis	biological_process	developmental process	2	369	5	11085	0.4	0.010338	0.167938
GO:0042554	superoxide anion generation	biological_process	cellular process	2	369	5	11085	0.4	0.010338	0.167938
GO:0060718	chorionic trophoblast cell differentiation	biological_process	cellular process	2	369	5	11085	0.4	0.010338	0.167938
GO:0070365	hepatocyte differentiation	biological_process	cellular process	2	369	5	11085	0.4	0.010338	0.167938
GO:0072488	ammonium transmembrane transport	biological_process	localization	2	369	5	11085	0.4	0.010338	0.167938
GO:1902751	positive regulation of cell cycle G2/M phase transition	biological_process	cellular process	2	369	5	11085	0.4	0.010338	0.167938
GO:0051092	positive regulation of NF-kappaB transcription factor activity	biological_process	biological regulation	7	369	74	11085	0.0945946	0.0113684	0.167938
GO:0050873	brown fat cell differentiation	biological_process	cellular process	3	369	15	11085	0.2	0.0123581	0.167938
GO:0045087	innate immune response	biological_process	immune system process	8	369	94	11085	0.0851064	0.0129278	0.167938
GO:0006954	inflammatory response	biological_process	response to stimulus	8	369	96	11085	0.0833333	0.0145497	0.167938
GO:0006836	neurotransmitter transport	biological_process	localization	3	369	16	11085	0.1875	0.0148408	0.167938
GO:0002376	immune system process	biological_process	immune system process	5	369	44	11085	0.113636	0.0148885	0.167938
GO:0016322	neuron remodeling	biological_process	cellular process	2	369	6	11085	0.333333	0.0151676	0.167938
GO:0019372	lipoxygenase pathway	biological_process	metabolic process	2	369	6	11085	0.333333	0.0151676	0.167938
GO:0031667	response to nutrient levels	biological_process	response to stimulus	2	369	6	11085	0.333333	0.0151676	0.167938
GO:0034374	low-density lipoprotein particle remodeling	biological_process	biological regulation	2	369	6	11085	0.333333	0.0151676	0.167938
GO:0043651	linoleic acid metabolic process	biological_process	metabolic process	2	369	6	11085	0.333333	0.0151676	0.167938
GO:0060134	prepulse inhibition	biological_process	response to stimulus	2	369	6	11085	0.333333	0.0151676	0.167938
GO:0006936	muscle contraction	biological_process	multicellular organismal process	3	369	17	11085	0.176471	0.0175844	0.167938
GO:0030218	erythrocyte differentiation	biological_process	cellular process	3	369	17	11085	0.176471	0.0175844	0.167938
GO:0070588	calcium ion transmembrane transport	biological_process	localization	6	369	63	11085	0.0952381	0.0180064	0.167938
GO:0009058	biosynthetic process	biological_process	metabolic process	4	369	31	11085	0.129032	0.018689	0.167938
GO:0007200	phospholipase C-activating G protein-coupled receptor signaling pathway	biological_process	signaling	3	369	18	11085	0.166667	0.0205909	0.167938
GO:0030216	keratinocyte differentiation	biological_process	cellular process	3	369	18	11085	0.166667	0.0205909	0.167938
GO:0006833	water transport	biological_process	localization	2	369	7	11085	0.285714	0.020771	0.167938
GO:0008643	carbohydrate transport	biological_process	localization	2	369	7	11085	0.285714	0.020771	0.167938
GO:0014059	regulation of dopamine secretion	biological_process	biological regulation	2	369	7	11085	0.285714	0.020771	0.167938
GO:0016075	rRNA catabolic process	biological_process	cellular process	2	369	7	11085	0.285714	0.020771	0.167938
GO:0019731	antibacterial humoral response	biological_process	immune system process	2	369	7	11085	0.285714	0.020771	0.167938
GO:0042119	neutrophil activation	biological_process	cellular process	2	369	7	11085	0.285714	0.020771	0.167938
GO:0090336	positive regulation of brown fat cell differentiation	biological_process	developmental process	2	369	7	11085	0.285714	0.020771	0.167938
GO:2000480	negative regulation of cAMP-dependent protein kinase activity	biological_process	biological regulation	2	369	7	11085	0.285714	0.020771	0.167938
GO:0050830	defense response to Gram-positive bacterium	biological_process	multi-organism process	4	369	33	11085	0.121212	0.0230803	0.167938
GO:1901224	positive regulation of NIK/NF-kappaB signaling	biological_process	biological regulation	4	369	33	11085	0.121212	0.0230803	0.167938
GO:0006629	lipid metabolic process	biological_process	metabolic process	11	369	170	11085	0.0647059	0.0267198	0.167938
GO:0010812	negative regulation of cell-substrate adhesion	biological_process	biological adhesion	2	369	8	11085	0.25	0.0270919	0.167938
GO:0015804	neutral amino acid transport	biological_process	localization	2	369	8	11085	0.25	0.0270919	0.167938
GO:0016339	calcium-dependent cell-cell adhesion via plasma membrane cell adhesion molecules	biological_process	biological adhesion	2	369	8	11085	0.25	0.0270919	0.167938
GO:0030225	macrophage differentiation	biological_process	cellular process	2	369	8	11085	0.25	0.0270919	0.167938
GO:0034375	high-density lipoprotein particle remodeling	biological_process	biological regulation	2	369	8	11085	0.25	0.0270919	0.167938
GO:0045416	positive regulation of interleukin-8 biosynthetic process	biological_process	biological regulation	2	369	8	11085	0.25	0.0270919	0.167938
GO:0060707	trophoblast giant cell differentiation	biological_process	cellular process	2	369	8	11085	0.25	0.0270919	0.167938
GO:0007173	epidermal growth factor receptor signaling pathway	biological_process	cellular process	3	369	20	11085	0.15	0.0273958	0.167938
GO:0050727	regulation of inflammatory response	biological_process	biological regulation	4	369	36	11085	0.111111	0.030753	0.167938
GO:0009636	response to toxic substance	biological_process	response to stimulus	3	369	21	11085	0.142857	0.031193	0.167938
GO:2001244	positive regulation of intrinsic apoptotic signaling pathway	biological_process	biological regulation	3	369	21	11085	0.142857	0.031193	0.167938
GO:0000320	re-entry into mitotic cell cycle	biological_process	cellular process	1	369	1	11085	1	0.0332882	0.167938
GO:0002149	hypochlorous acid biosynthetic process	biological_process	cellular process	1	369	1	11085	1	0.0332882	0.167938
GO:0002215	defense response to nematode	biological_process	multi-organism process	1	369	1	11085	1	0.0332882	0.167938
GO:0002415	immunoglobulin transcytosis in epithelial cells mediated by polymeric immunoglobulin receptor	biological_process	immune system process	1	369	1	11085	1	0.0332882	0.167938
GO:0002540	leukotriene production involved in inflammatory response	biological_process	multicellular organismal process	1	369	1	11085	1	0.0332882	0.167938
GO:0002682	regulation of immune system process	biological_process	biological regulation	1	369	1	11085	1	0.0332882	0.167938
GO:0002752	cell surface pattern recognition receptor signaling pathway	biological_process	biological regulation	1	369	1	11085	1	0.0332882	0.167938
GO:0002793	positive regulation of peptide secretion	biological_process	biological regulation	1	369	1	11085	1	0.0332882	0.167938
GO:0002820	negative regulation of adaptive immune response	biological_process	immune system process	1	369	1	11085	1	0.0332882	0.167938
GO:0003044	regulation of systemic arterial blood pressure mediated by a chemical signal	biological_process	biological regulation	1	369	1	11085	1	0.0332882	0.167938
GO:0006354	DNA-templated transcription, elongation	biological_process	cellular process	1	369	1	11085	1	0.0332882	0.167938
GO:0006547	histidine metabolic process	biological_process	cellular process	1	369	1	11085	1	0.0332882	0.167938
GO:0006837	serotonin transport	biological_process	localization	1	369	1	11085	1	0.0332882	0.167938
GO:0007056	spindle assembly involved in female meiosis	biological_process	cellular component organization or biogenesis	1	369	1	11085	1	0.0332882	0.167938
GO:0009750	response to fructose	biological_process	response to stimulus	1	369	1	11085	1	0.0332882	0.167938
GO:0010070	zygote asymmetric cell division	biological_process	cellular process	1	369	1	11085	1	0.0332882	0.167938
GO:0010559	regulation of glycoprotein biosynthetic process	biological_process	metabolic process	1	369	1	11085	1	0.0332882	0.167938
GO:0010631	epithelial cell migration	biological_process	cellular process	1	369	1	11085	1	0.0332882	0.167938
GO:0010725	regulation of primitive erythrocyte differentiation	biological_process	cellular process	1	369	1	11085	1	0.0332882	0.167938
GO:0010933	positive regulation of macrophage tolerance induction	biological_process	biological regulation	1	369	1	11085	1	0.0332882	0.167938
GO:0010999	regulation of eIF2 alpha phosphorylation by heme	biological_process	regulation of biological process	1	369	1	11085	1	0.0332882	0.167938
GO:0014813	skeletal muscle satellite cell commitment	biological_process	cellular process	1	369	1	11085	1	0.0332882	0.167938
GO:0015670	carbon dioxide transport	biological_process	localization	1	369	1	11085	1	0.0332882	0.167938
GO:0015801	aromatic amino acid transport	biological_process	localization	1	369	1	11085	1	0.0332882	0.167938
GO:0015860	purine nucleoside transmembrane transport	biological_process	localization	1	369	1	11085	1	0.0332882	0.167938
GO:0015864	pyrimidine nucleoside transport	biological_process	localization	1	369	1	11085	1	0.0332882	0.167938
GO:0015891	siderophore transport	biological_process	localization	1	369	1	11085	1	0.0332882	0.167938
GO:0018160	peptidyl-pyrromethane cofactor linkage	biological_process	cellular process	1	369	1	11085	1	0.0332882	0.167938
GO:0019557	histidine catabolic process to glutamate and formate	biological_process	cellular process	1	369	1	11085	1	0.0332882	0.167938
GO:0021536	diencephalon development	biological_process	multicellular organismal process	1	369	1	11085	1	0.0332882	0.167938
GO:0021551	central nervous system morphogenesis	biological_process	multicellular organismal process	1	369	1	11085	1	0.0332882	0.167938
GO:0021588	cerebellum formation	biological_process	multicellular organismal process	1	369	1	11085	1	0.0332882	0.167938
GO:0022004	midbrain-hindbrain boundary maturation during brain development	biological_process	developmental process	1	369	1	11085	1	0.0332882	0.167938
GO:0030222	eosinophil differentiation	biological_process	cellular process	1	369	1	11085	1	0.0332882	0.167938
GO:0030389	fructosamine metabolic process	biological_process	metabolic process	1	369	1	11085	1	0.0332882	0.167938
GO:0032347	regulation of aldosterone biosynthetic process	biological_process	biological regulation	1	369	1	11085	1	0.0332882	0.167938
GO:0032370	positive regulation of lipid transport	biological_process	biological regulation	1	369	1	11085	1	0.0332882	0.167938
GO:0033301	cell cycle comprising mitosis without cytokinesis	biological_process	cellular process	1	369	1	11085	1	0.0332882	0.167938
GO:0033559	unsaturated fatty acid metabolic process	biological_process	cellular process	1	369	1	11085	1	0.0332882	0.167938
GO:0033563	dorsal/ventral axon guidance	biological_process	cellular component organization or biogenesis	1	369	1	11085	1	0.0332882	0.167938
GO:0033567	DNA replication, Okazaki fragment processing	biological_process	cellular process	1	369	1	11085	1	0.0332882	0.167938
GO:0033574	response to testosterone	biological_process	response to stimulus	1	369	1	11085	1	0.0332882	0.167938
GO:0034370	triglyceride-rich lipoprotein particle remodeling	biological_process	biological regulation	1	369	1	11085	1	0.0332882	0.167938
GO:0035585	calcium-mediated signaling using extracellular calcium source	biological_process	biological regulation	1	369	1	11085	1	0.0332882	0.167938
GO:0035821	modification of morphology or physiology of other organism	biological_process	multi-organism process	1	369	1	11085	1	0.0332882	0.167938
GO:0035854	eosinophil fate commitment	biological_process	multicellular organismal process	1	369	1	11085	1	0.0332882	0.167938
GO:0035963	cellular response to interleukin-13	biological_process	cellular process	1	369	1	11085	1	0.0332882	0.167938
GO:0036321	ghrelin secretion	biological_process	cellular process	1	369	1	11085	1	0.0332882	0.167938
GO:0036345	platelet maturation	biological_process	cellular process	1	369	1	11085	1	0.0332882	0.167938
GO:0036520	astrocyte-dopaminergic neuron signaling	biological_process	signaling	1	369	1	11085	1	0.0332882	0.167938
GO:0036525	protein deglycation	biological_process	cellular process	1	369	1	11085	1	0.0332882	0.167938
GO:0038112	interleukin-8-mediated signaling pathway	biological_process	biological regulation	1	369	1	11085	1	0.0332882	0.167938
GO:0042941	D-alanine transport	biological_process	localization	1	369	1	11085	1	0.0332882	0.167938
GO:0042942	D-serine transport	biological_process	localization	1	369	1	11085	1	0.0332882	0.167938
GO:0043244	regulation of protein complex disassembly	biological_process	biological regulation	1	369	1	11085	1	0.0332882	0.167938
GO:0044793	negative regulation by host of viral process	biological_process	biological regulation	1	369	1	11085	1	0.0332882	0.167938
GO:0045575	basophil activation	biological_process	cellular process	1	369	1	11085	1	0.0332882	0.167938
GO:0045624	positive regulation of T-helper cell differentiation	biological_process	biological adhesion	1	369	1	11085	1	0.0332882	0.167938
GO:0045751	negative regulation of Toll signaling pathway	biological_process	biological regulation	1	369	1	11085	1	0.0332882	0.167938
GO:0045799	positive regulation of chromatin assembly or disassembly	biological_process	biological regulation	1	369	1	11085	1	0.0332882	0.167938
GO:0046085	adenosine metabolic process	biological_process	metabolic process	1	369	1	11085	1	0.0332882	0.167938
GO:0046168	glycerol-3-phosphate catabolic process	biological_process	cellular process	1	369	1	11085	1	0.0332882	0.167938
GO:0046485	ether lipid metabolic process	biological_process	cellular process	1	369	1	11085	1	0.0332882	0.167938
GO:0046545	development of primary female sexual characteristics	biological_process	developmental process	1	369	1	11085	1	0.0332882	0.167938
GO:0046984	regulation of hemoglobin biosynthetic process	biological_process	metabolic process	1	369	1	11085	1	0.0332882	0.167938
GO:0046986	negative regulation of hemoglobin biosynthetic process	biological_process	cellular process	1	369	1	11085	1	0.0332882	0.167938
GO:0047484	regulation of response to osmotic stress	biological_process	biological regulation	1	369	1	11085	1	0.0332882	0.167938
GO:0048250	iron import into the mitochondrion	biological_process	localization	1	369	1	11085	1	0.0332882	0.167938
GO:0048524	positive regulation of viral process	biological_process	biological regulation	1	369	1	11085	1	0.0332882	0.167938
GO:0050712	negative regulation of interleukin-1 alpha secretion	biological_process	biological regulation	1	369	1	11085	1	0.0332882	0.167938
GO:0051299	centrosome separation	biological_process	cellular component organization or biogenesis	1	369	1	11085	1	0.0332882	0.167938
GO:0051311	meiotic metaphase plate congression	biological_process	cellular component organization or biogenesis	1	369	1	11085	1	0.0332882	0.167938
GO:0051610	serotonin uptake	biological_process	biological regulation	1	369	1	11085	1	0.0332882	0.167938
GO:0051673	membrane disruption in other organism	biological_process	multi-organism process	1	369	1	11085	1	0.0332882	0.167938
GO:0051873	killing by host of symbiont cells	biological_process	cell killing	1	369	1	11085	1	0.0332882	0.167938
GO:0060192	negative regulation of lipase activity	biological_process	biological regulation	1	369	1	11085	1	0.0332882	0.167938
GO:0060217	hemangioblast cell differentiation	biological_process	developmental process	1	369	1	11085	1	0.0332882	0.167938
GO:0060327	cytoplasmic actin-based contraction involved in cell motility	biological_process	cellular process	1	369	1	11085	1	0.0332882	0.167938
GO:0060369	positive regulation of Fc receptor mediated stimulatory signaling pathway	biological_process	cellular process	1	369	1	11085	1	0.0332882	0.167938
GO:0060375	regulation of mast cell differentiation	biological_process	cellular process	1	369	1	11085	1	0.0332882	0.167938
GO:0060421	positive regulation of heart growth	biological_process	biological regulation	1	369	1	11085	1	0.0332882	0.167938
GO:0060621	negative regulation of cholesterol import	biological_process	biological regulation	1	369	1	11085	1	0.0332882	0.167938
GO:0060689	cell differentiation involved in salivary gland development	biological_process	cellular process	1	369	1	11085	1	0.0332882	0.167938
GO:0060695	negative regulation of cholesterol transporter activity	biological_process	biological regulation	1	369	1	11085	1	0.0332882	0.167938
GO:0061184	positive regulation of dermatome development	biological_process	multicellular organismal process	1	369	1	11085	1	0.0332882	0.167938
GO:0061931	positive regulation of erythrocyte enucleation	biological_process	cellular component organization or biogenesis	1	369	1	11085	1	0.0332882	0.167938
GO:0070094	positive regulation of glucagon secretion	biological_process	biological regulation	1	369	1	11085	1	0.0332882	0.167938
GO:0070105	positive regulation of interleukin-6-mediated signaling pathway	biological_process	cellular process	1	369	1	11085	1	0.0332882	0.167938
GO:0070296	sarcoplasmic reticulum calcium ion transport	biological_process	localization	1	369	1	11085	1	0.0332882	0.167938
GO:0070460	thyroid-stimulating hormone secretion	biological_process	biological regulation	1	369	1	11085	1	0.0332882	0.167938
GO:0070560	protein secretion by platelet	biological_process	cellular process	1	369	1	11085	1	0.0332882	0.167938
GO:0070981	L-asparagine biosynthetic process	biological_process	cellular process	1	369	1	11085	1	0.0332882	0.167938
GO:0071332	cellular response to fructose stimulus	biological_process	cellular process	1	369	1	11085	1	0.0332882	0.167938
GO:0071351	cellular response to interleukin-18	biological_process	cellular process	1	369	1	11085	1	0.0332882	0.167938
GO:0071459	protein localization to chromosome, centromeric region	biological_process	localization	1	369	1	11085	1	0.0332882	0.167938
GO:0071579	regulation of zinc ion transport	biological_process	biological regulation	1	369	1	11085	1	0.0332882	0.167938
GO:0071733	transcriptional activation by promoter-enhancer looping	biological_process	biological regulation	1	369	1	11085	1	0.0332882	0.167938
GO:0071896	protein localization to adherens junction	biological_process	localization	1	369	1	11085	1	0.0332882	0.167938
GO:0071899	negative regulation of estrogen receptor binding	biological_process	regulation of biological process	1	369	1	11085	1	0.0332882	0.167938
GO:0071930	negative regulation of transcription involved in G1/S transition of mitotic cell cycle	biological_process	biological regulation	1	369	1	11085	1	0.0332882	0.167938
GO:0072677	eosinophil migration	biological_process	cellular process	1	369	1	11085	1	0.0332882	0.167938
GO:0090067	regulation of thalamus size	biological_process	biological regulation	1	369	1	11085	1	0.0332882	0.167938
GO:0090275	negative regulation of somatostatin secretion	biological_process	biological regulation	1	369	1	11085	1	0.0332882	0.167938
GO:0097577	sequestering of iron ion	biological_process	biological regulation	1	369	1	11085	1	0.0332882	0.167938
GO:0098781	ncRNA transcription	biological_process	cellular process	1	369	1	11085	1	0.0332882	0.167938
GO:0098972	anterograde dendritic transport of mitochondrion	biological_process	cellular process	1	369	1	11085	1	0.0332882	0.167938
GO:0099151	regulation of postsynaptic density assembly	biological_process	biological regulation	1	369	1	11085	1	0.0332882	0.167938
GO:0099545	trans-synaptic signaling by trans-synaptic complex	biological_process	cellular process	1	369	1	11085	1	0.0332882	0.167938
GO:0106014	regulation of inflammatory response to wounding	biological_process	regulation of biological process	1	369	1	11085	1	0.0332882	0.167938
GO:0106134	positive regulation of cardiac muscle cell contraction	biological_process	biological regulation	1	369	1	11085	1	0.0332882	0.167938
GO:0120192	tight junction assembly	biological_process	cellular component organization or biogenesis	1	369	1	11085	1	0.0332882	0.167938
GO:0150062	complement-mediated synapse pruning	biological_process	cellular process	1	369	1	11085	1	0.0332882	0.167938
GO:0150064	vertebrate eye-specific patterning	biological_process	multicellular organismal process	1	369	1	11085	1	0.0332882	0.167938
GO:1901074	regulation of engulfment of apoptotic cell	biological_process	cellular component organization or biogenesis	1	369	1	11085	1	0.0332882	0.167938
GO:1901184	regulation of ERBB signaling pathway	biological_process	biological regulation	1	369	1	11085	1	0.0332882	0.167938
GO:1901585	regulation of acid-sensing ion channel activity	biological_process	biological regulation	1	369	1	11085	1	0.0332882	0.167938
GO:1901731	positive regulation of platelet aggregation	biological_process	biological adhesion	1	369	1	11085	1	0.0332882	0.167938
GO:1901751	leukotriene A4 metabolic process	biological_process	metabolic process	1	369	1	11085	1	0.0332882	0.167938
GO:1901753	leukotriene A4 biosynthetic process	biological_process	metabolic process	1	369	1	11085	1	0.0332882	0.167938
GO:1901881	positive regulation of protein depolymerization	biological_process	biological regulation	1	369	1	11085	1	0.0332882	0.167938
GO:1902082	positive regulation of calcium ion import into sarcoplasmic reticulum	biological_process	biological regulation	1	369	1	11085	1	0.0332882	0.167938
GO:1902227	negative regulation of macrophage colony-stimulating factor signaling pathway	biological_process	biological regulation	1	369	1	11085	1	0.0332882	0.167938
GO:1902838	regulation of nuclear migration along microtubule	biological_process	biological regulation	1	369	1	11085	1	0.0332882	0.167938
GO:1903126	negative regulation of centriole-centriole cohesion	biological_process	biological regulation	1	369	1	11085	1	0.0332882	0.167938
GO:1904140	negative regulation of microglial cell migration	biological_process	biological regulation	1	369	1	11085	1	0.0332882	0.167938
GO:1904306	positive regulation of gastro-intestinal system smooth muscle contraction	biological_process	positive regulation of biological process	1	369	1	11085	1	0.0332882	0.167938
GO:1904478	regulation of intestinal absorption	biological_process	biological regulation	1	369	1	11085	1	0.0332882	0.167938
GO:1904623	positive regulation of actin-dependent ATPase activity	biological_process	biological regulation	1	369	1	11085	1	0.0332882	0.167938
GO:1905802	regulation of cellular response to manganese ion	biological_process	biological regulation	1	369	1	11085	1	0.0332882	0.167938
GO:1990451	cellular stress response to acidic pH	biological_process	cellular process	1	369	1	11085	1	0.0332882	0.167938
GO:1990539	fructose import across plasma membrane	biological_process	localization	1	369	1	11085	1	0.0332882	0.167938
GO:1990641	response to iron ion starvation	biological_process	response to stimulus	1	369	1	11085	1	0.0332882	0.167938
GO:2000392	regulation of lamellipodium morphogenesis	biological_process	biological regulation	1	369	1	11085	1	0.0332882	0.167938
GO:2000836	positive regulation of androgen secretion	biological_process	positive regulation of biological process	1	369	1	11085	1	0.0332882	0.167938
GO:2001295	malonyl-CoA biosynthetic process	biological_process	cellular process	1	369	1	11085	1	0.0332882	0.167938
GO:2001301	lipoxin biosynthetic process	biological_process	cellular process	1	369	1	11085	1	0.0332882	0.167938
GO:2001306	lipoxin B4 biosynthetic process	biological_process	cellular process	1	369	1	11085	1	0.0332882	0.167938
GO:0001659	temperature homeostasis	biological_process	multicellular organismal process	2	369	9	11085	0.222222	0.0340763	0.167938
GO:0017144	drug metabolic process	biological_process	cellular process	2	369	9	11085	0.222222	0.0340763	0.167938
GO:0030099	myeloid cell differentiation	biological_process	cellular process	2	369	9	11085	0.222222	0.0340763	0.167938
GO:0030220	platelet formation	biological_process	developmental process	2	369	9	11085	0.222222	0.0340763	0.167938
GO:0032693	negative regulation of interleukin-10 production	biological_process	biological regulation	2	369	9	11085	0.222222	0.0340763	0.167938
GO:0043277	apoptotic cell clearance	biological_process	localization	2	369	9	11085	0.222222	0.0340763	0.167938
GO:0045598	regulation of fat cell differentiation	biological_process	biological regulation	2	369	9	11085	0.222222	0.0340763	0.167938
GO:0045954	positive regulation of natural killer cell mediated cytotoxicity	biological_process	biological regulation	2	369	9	11085	0.222222	0.0340763	0.167938
GO:0048535	lymph node development	biological_process	developmental process	2	369	9	11085	0.222222	0.0340763	0.167938
GO:0030168	platelet activation	biological_process	biological regulation	3	369	22	11085	0.136364	0.035251	0.171592
GO:0032720	negative regulation of tumor necrosis factor production	biological_process	biological regulation	3	369	22	11085	0.136364	0.035251	0.171592
GO:0043086	negative regulation of catalytic activity	biological_process	biological regulation	3	369	22	11085	0.136364	0.035251	0.171592
GO:0055114	oxidation-reduction process	biological_process	metabolic process	24	369	487	11085	0.0492813	0.0353727	0.171592
GO:0035725	sodium ion transmembrane transport	biological_process	localization	5	369	56	11085	0.0892857	0.0380081	0.183656
GO:0001890	placenta development	biological_process	developmental process	3	369	23	11085	0.130435	0.0395672	0.189708
GO:0007612	learning	biological_process	behavior	3	369	23	11085	0.130435	0.0395672	0.189708
GO:0006805	xenobiotic metabolic process	biological_process	cellular process	2	369	10	11085	0.2	0.0416734	0.19751
GO:0016126	sterol biosynthetic process	biological_process	metabolic process	2	369	10	11085	0.2	0.0416734	0.19751
GO:0050900	leukocyte migration	biological_process	cellular process	2	369	10	11085	0.2	0.0416734	0.19751
GO:0090305	nucleic acid phosphodiester bond hydrolysis	biological_process	cellular process	5	369	59	11085	0.0847458	0.0460077	0.199478
GO:0007166	cell surface receptor signaling pathway	biological_process	biological regulation	6	369	79	11085	0.0759494	0.0476075	0.199478
GO:0006094	gluconeogenesis	biological_process	metabolic process	2	369	11	11085	0.181818	0.049835	0.199478
GO:0007094	mitotic spindle assembly checkpoint	biological_process	biological regulation	2	369	11	11085	0.181818	0.049835	0.199478
GO:0007257	activation of JUN kinase activity	biological_process	biological regulation	2	369	11	11085	0.181818	0.049835	0.199478
GO:0019369	arachidonic acid metabolic process	biological_process	cellular process	2	369	11	11085	0.181818	0.049835	0.199478
GO:0032753	positive regulation of interleukin-4 production	biological_process	biological regulation	2	369	11	11085	0.181818	0.049835	0.199478
GO:0035584	calcium-mediated signaling using intracellular calcium source	biological_process	biological regulation	2	369	11	11085	0.181818	0.049835	0.199478
GO:0051693	actin filament capping	biological_process	biological regulation	2	369	11	11085	0.181818	0.049835	0.199478
GO:0006352	DNA-templated transcription, initiation	biological_process	cellular process	3	369	26	11085	0.115385	0.0540266	0.199478
GO:0006816	calcium ion transport	biological_process	localization	5	369	62	11085	0.0806452	0.0549365	0.199478
GO:0006730	one-carbon metabolic process	biological_process	cellular process	2	369	12	11085	0.166667	0.0585151	0.199478
GO:0006953	acute-phase response	biological_process	response to stimulus	2	369	12	11085	0.166667	0.0585151	0.199478
GO:0007129	synapsis	biological_process	cellular component organization or biogenesis	2	369	12	11085	0.166667	0.0585151	0.199478
GO:0007157	heterophilic cell-cell adhesion via plasma membrane cell adhesion molecules	biological_process	biological adhesion	2	369	12	11085	0.166667	0.0585151	0.199478
GO:0009395	phospholipid catabolic process	biological_process	cellular process	2	369	12	11085	0.166667	0.0585151	0.199478
GO:0033198	response to ATP	biological_process	response to stimulus	2	369	12	11085	0.166667	0.0585151	0.199478
GO:0050901	leukocyte tethering or rolling	biological_process	immune system process	2	369	12	11085	0.166667	0.0585151	0.199478
GO:0007010	cytoskeleton organization	biological_process	cellular component organization or biogenesis	5	369	65	11085	0.0769231	0.0647979	0.199478
GO:0008283	cell proliferation	biological_process	cell proliferation	5	369	65	11085	0.0769231	0.0647979	0.199478
GO:0098656	anion transmembrane transport	biological_process	localization	3	369	28	11085	0.107143	0.0648771	0.199478
GO:0001951	intestinal D-glucose absorption	biological_process	localization	1	369	2	11085	0.5	0.0654712	0.199478
GO:0002322	B cell proliferation involved in immune response	biological_process	cell proliferation	1	369	2	11085	0.5	0.0654712	0.199478
GO:0002554	serotonin secretion by platelet	biological_process	cellular process	1	369	2	11085	0.5	0.0654712	0.199478
GO:0002720	positive regulation of cytokine production involved in immune response	biological_process	biological regulation	1	369	2	11085	0.5	0.0654712	0.199478
GO:0002729	positive regulation of natural killer cell cytokine production	biological_process	biological regulation	1	369	2	11085	0.5	0.0654712	0.199478
GO:0002879	positive regulation of acute inflammatory response to non-antigenic stimulus	biological_process	biological regulation	1	369	2	11085	0.5	0.0654712	0.199478
GO:0002891	positive regulation of immunoglobulin mediated immune response	biological_process	biological regulation	1	369	2	11085	0.5	0.0654712	0.199478
GO:0003056	regulation of vascular smooth muscle contraction	biological_process	biological regulation	1	369	2	11085	0.5	0.0654712	0.199478
GO:0006084	acetyl-CoA metabolic process	biological_process	cellular process	1	369	2	11085	0.5	0.0654712	0.199478
GO:0006107	oxaloacetate metabolic process	biological_process	cellular process	1	369	2	11085	0.5	0.0654712	0.199478
GO:0006233	dTDP biosynthetic process	biological_process	cellular process	1	369	2	11085	0.5	0.0654712	0.199478
GO:0006264	mitochondrial DNA replication	biological_process	cellular component organization or biogenesis	1	369	2	11085	0.5	0.0654712	0.199478
GO:0006475	internal protein amino acid acetylation	biological_process	cellular process	1	369	2	11085	0.5	0.0654712	0.199478
GO:0006529	asparagine biosynthetic process	biological_process	cellular process	1	369	2	11085	0.5	0.0654712	0.199478
GO:0006646	phosphatidylethanolamine biosynthetic process	biological_process	metabolic process	1	369	2	11085	0.5	0.0654712	0.199478
GO:0007144	female meiosis I	biological_process	cellular component organization or biogenesis	1	369	2	11085	0.5	0.0654712	0.199478
GO:0007320	insemination	biological_process	multi-organism process	1	369	2	11085	0.5	0.0654712	0.199478
GO:0007431	salivary gland development	biological_process	multicellular organismal process	1	369	2	11085	0.5	0.0654712	0.199478
GO:0008228	opsonization	biological_process	immune system process	1	369	2	11085	0.5	0.0654712	0.199478
GO:0008366	axon ensheathment	biological_process	cellular process	1	369	2	11085	0.5	0.0654712	0.199478
GO:0009258	10-formyltetrahydrofolate catabolic process	biological_process	cellular process	1	369	2	11085	0.5	0.0654712	0.199478
GO:0009991	response to extracellular stimulus	biological_process	response to stimulus	1	369	2	11085	0.5	0.0654712	0.199478
GO:0009992	cellular water homeostasis	biological_process	biological regulation	1	369	2	11085	0.5	0.0654712	0.199478
GO:0010572	positive regulation of platelet activation	biological_process	biological regulation	1	369	2	11085	0.5	0.0654712	0.199478
GO:0010656	negative regulation of muscle cell apoptotic process	biological_process	negative regulation of biological process	1	369	2	11085	0.5	0.0654712	0.199478
GO:0010724	regulation of definitive erythrocyte differentiation	biological_process	developmental process	1	369	2	11085	0.5	0.0654712	0.199478
GO:0010826	negative regulation of centrosome duplication	biological_process	biological regulation	1	369	2	11085	0.5	0.0654712	0.199478
GO:0010866	regulation of triglyceride biosynthetic process	biological_process	biological regulation	1	369	2	11085	0.5	0.0654712	0.199478
GO:0010903	negative regulation of very-low-density lipoprotein particle remodeling	biological_process	cellular component organization or biogenesis	1	369	2	11085	0.5	0.0654712	0.199478
GO:0010956	negative regulation of calcidiol 1-monooxygenase activity	biological_process	cellular process	1	369	2	11085	0.5	0.0654712	0.199478
GO:0015840	urea transport	biological_process	localization	1	369	2	11085	0.5	0.0654712	0.199478
GO:0015844	monoamine transport	biological_process	localization	1	369	2	11085	0.5	0.0654712	0.199478
GO:0015855	pyrimidine nucleobase transport	biological_process	localization	1	369	2	11085	0.5	0.0654712	0.199478
GO:0018119	peptidyl-cysteine S-nitrosylation	biological_process	metabolic process	1	369	2	11085	0.5	0.0654712	0.199478
GO:0018158	protein oxidation	biological_process	metabolic process	1	369	2	11085	0.5	0.0654712	0.199478
GO:0019556	histidine catabolic process to glutamate and formamide	biological_process	cellular process	1	369	2	11085	0.5	0.0654712	0.199478
GO:0019732	antifungal humoral response	biological_process	immune system process	1	369	2	11085	0.5	0.0654712	0.199478
GO:0020027	hemoglobin metabolic process	biological_process	cellular process	1	369	2	11085	0.5	0.0654712	0.199478
GO:0021707	cerebellar granule cell differentiation	biological_process	cellular process	1	369	2	11085	0.5	0.0654712	0.199478
GO:0022029	telencephalon cell migration	biological_process	cellular process	1	369	2	11085	0.5	0.0654712	0.199478
GO:0030049	muscle filament sliding	biological_process	cellular process	1	369	2	11085	0.5	0.0654712	0.199478
GO:0030311	poly-N-acetyllactosamine biosynthetic process	biological_process	cellular process	1	369	2	11085	0.5	0.0654712	0.199478
GO:0030575	nuclear body organization	biological_process	cellular component organization or biogenesis	1	369	2	11085	0.5	0.0654712	0.199478
GO:0030851	granulocyte differentiation	biological_process	cellular process	1	369	2	11085	0.5	0.0654712	0.199478
GO:0030917	midbrain-hindbrain boundary development	biological_process	multicellular organismal process	1	369	2	11085	0.5	0.0654712	0.199478
GO:0031448	positive regulation of fast-twitch skeletal muscle fiber contraction	biological_process	biological regulation	1	369	2	11085	0.5	0.0654712	0.199478
GO:0031914	negative regulation of synaptic plasticity	biological_process	biological regulation	1	369	2	11085	0.5	0.0654712	0.199478
GO:0031999	negative regulation of fatty acid beta-oxidation	biological_process	biological regulation	1	369	2	11085	0.5	0.0654712	0.199478
GO:0032098	regulation of appetite	biological_process	biological regulation	1	369	2	11085	0.5	0.0654712	0.199478
GO:0032375	negative regulation of cholesterol transport	biological_process	localization	1	369	2	11085	0.5	0.0654712	0.199478
GO:0032388	positive regulation of intracellular transport	biological_process	biological regulation	1	369	2	11085	0.5	0.0654712	0.199478
GO:0032414	positive regulation of ion transmembrane transporter activity	biological_process	localization	1	369	2	11085	0.5	0.0654712	0.199478
GO:0032714	negative regulation of interleukin-5 production	biological_process	biological regulation	1	369	2	11085	0.5	0.0654712	0.199478
GO:0033005	positive regulation of mast cell activation	biological_process	cellular process	1	369	2	11085	0.5	0.0654712	0.199478
GO:0033623	regulation of integrin activation	biological_process	cellular process	1	369	2	11085	0.5	0.0654712	0.199478
GO:0035336	long-chain fatty-acyl-CoA metabolic process	biological_process	metabolic process	1	369	2	11085	0.5	0.0654712	0.199478
GO:0035358	regulation of peroxisome proliferator activated receptor signaling pathway	biological_process	cellular process	1	369	2	11085	0.5	0.0654712	0.199478
GO:0035408	histone H3-T6 phosphorylation	biological_process	cellular process	1	369	2	11085	0.5	0.0654712	0.199478
GO:0035606	peptidyl-cysteine S-trans-nitrosylation	biological_process	cellular process	1	369	2	11085	0.5	0.0654712	0.199478
GO:0035655	interleukin-18-mediated signaling pathway	biological_process	biological regulation	1	369	2	11085	0.5	0.0654712	0.199478
GO:0035907	dorsal aorta development	biological_process	developmental process	1	369	2	11085	0.5	0.0654712	0.199478
GO:0038093	Fc receptor signaling pathway	biological_process	cellular process	1	369	2	11085	0.5	0.0654712	0.199478
GO:0038162	erythropoietin-mediated signaling pathway	biological_process	biological regulation	1	369	2	11085	0.5	0.0654712	0.199478
GO:0042373	vitamin K metabolic process	biological_process	metabolic process	1	369	2	11085	0.5	0.0654712	0.199478
GO:0043137	DNA replication, removal of RNA primer	biological_process	cellular process	1	369	2	11085	0.5	0.0654712	0.199478
GO:0043270	positive regulation of ion transport	biological_process	biological regulation	1	369	2	11085	0.5	0.0654712	0.199478
GO:0043549	regulation of kinase activity	biological_process	biological regulation	1	369	2	11085	0.5	0.0654712	0.199478
GO:0043988	histone H3-S28 phosphorylation	biological_process	cellular component organization or biogenesis	1	369	2	11085	0.5	0.0654712	0.199478
GO:0045637	regulation of myeloid cell differentiation	biological_process	biological regulation	1	369	2	11085	0.5	0.0654712	0.199478
GO:0045650	negative regulation of macrophage differentiation	biological_process	cellular process	1	369	2	11085	0.5	0.0654712	0.199478
GO:0045720	negative regulation of integrin biosynthetic process	biological_process	biological regulation	1	369	2	11085	0.5	0.0654712	0.199478
GO:0045726	positive regulation of integrin biosynthetic process	biological_process	biological regulation	1	369	2	11085	0.5	0.0654712	0.199478
GO:0045988	negative regulation of striated muscle contraction	biological_process	biological regulation	1	369	2	11085	0.5	0.0654712	0.199478
GO:0046340	diacylglycerol catabolic process	biological_process	cellular process	1	369	2	11085	0.5	0.0654712	0.199478
GO:0046654	tetrahydrofolate biosynthetic process	biological_process	cellular process	1	369	2	11085	0.5	0.0654712	0.199478
GO:0046879	hormone secretion	biological_process	biological regulation	1	369	2	11085	0.5	0.0654712	0.199478
GO:0048305	immunoglobulin secretion	biological_process	localization	1	369	2	11085	0.5	0.0654712	0.199478
GO:0048874	host-mediated regulation of intestinal microbiota composition	biological_process	biological regulation	1	369	2	11085	0.5	0.0654712	0.199478
GO:0050711	negative regulation of interleukin-1 secretion	biological_process	biological regulation	1	369	2	11085	0.5	0.0654712	0.199478
GO:0051122	hepoxilin biosynthetic process	biological_process	cellular process	1	369	2	11085	0.5	0.0654712	0.199478
GO:0051125	regulation of actin nucleation	biological_process	biological regulation	1	369	2	11085	0.5	0.0654712	0.199478
GO:0060061	Spemann organizer formation	biological_process	developmental process	1	369	2	11085	0.5	0.0654712	0.199478
GO:0060168	positive regulation of adenosine receptor signaling pathway	biological_process	cellular process	1	369	2	11085	0.5	0.0654712	0.199478
GO:0060244	negative regulation of cell proliferation involved in contact inhibition	biological_process	biological regulation	1	369	2	11085	0.5	0.0654712	0.199478
GO:0060672	epithelial cell morphogenesis involved in placental branching	biological_process	cellular component organization or biogenesis	1	369	2	11085	0.5	0.0654712	0.199478
GO:0061044	negative regulation of vascular wound healing	biological_process	biological regulation	1	369	2	11085	0.5	0.0654712	0.199478
GO:0061371	determination of heart left/right asymmetry	biological_process	developmental process	1	369	2	11085	0.5	0.0654712	0.199478
GO:0070472	regulation of uterine smooth muscle contraction	biological_process	biological regulation	1	369	2	11085	0.5	0.0654712	0.199478
GO:0071287	cellular response to manganese ion	biological_process	cellular process	1	369	2	11085	0.5	0.0654712	0.199478
GO:0071455	cellular response to hyperoxia	biological_process	cellular process	1	369	2	11085	0.5	0.0654712	0.199478
GO:0072531	pyrimidine-containing compound transmembrane transport	biological_process	localization	1	369	2	11085	0.5	0.0654712	0.199478
GO:0072584	caveolin-mediated endocytosis	biological_process	localization	1	369	2	11085	0.5	0.0654712	0.199478
GO:0090276	regulation of peptide hormone secretion	biological_process	biological regulation	1	369	2	11085	0.5	0.0654712	0.199478
GO:0090315	negative regulation of protein targeting to membrane	biological_process	biological regulation	1	369	2	11085	0.5	0.0654712	0.199478
GO:0098883	synapse pruning	biological_process	cellular component organization or biogenesis	1	369	2	11085	0.5	0.0654712	0.199478
GO:0099505	regulation of presynaptic membrane potential	biological_process	biological regulation	1	369	2	11085	0.5	0.0654712	0.199478
GO:0106071	positive regulation of adenylate cyclase-activating G protein-coupled receptor signaling pathway	biological_process	regulation of biological process	1	369	2	11085	0.5	0.0654712	0.199478
GO:0106072	negative regulation of adenylate cyclase-activating G protein-coupled receptor signaling pathway	biological_process	cellular process	1	369	2	11085	0.5	0.0654712	0.199478
GO:0150078	positive regulation of neuroinflammatory response	biological_process	biological regulation	1	369	2	11085	0.5	0.0654712	0.199478
GO:1900229	negative regulation of single-species biofilm formation in or on host organism	biological_process	biological adhesion	1	369	2	11085	0.5	0.0654712	0.199478
GO:1900454	positive regulation of long-term synaptic depression	biological_process	biological regulation	1	369	2	11085	0.5	0.0654712	0.199478
GO:1901020	negative regulation of calcium ion transmembrane transporter activity	biological_process	biological regulation	1	369	2	11085	0.5	0.0654712	0.199478
GO:1901077	regulation of relaxation of muscle	biological_process	biological regulation	1	369	2	11085	0.5	0.0654712	0.199478
GO:1901797	negative regulation of signal transduction by p53 class mediator	biological_process	biological regulation	1	369	2	11085	0.5	0.0654712	0.199478
GO:1901877	negative regulation of calcium ion binding	biological_process	biological regulation	1	369	2	11085	0.5	0.0654712	0.199478
GO:1901894	regulation of calcium-transporting ATPase activity	biological_process	biological regulation	1	369	2	11085	0.5	0.0654712	0.199478
GO:1902269	positive regulation of polyamine transmembrane transport	biological_process	biological regulation	1	369	2	11085	0.5	0.0654712	0.199478
GO:1902656	calcium ion import into cytosol	biological_process	biological regulation	1	369	2	11085	0.5	0.0654712	0.199478
GO:1902896	terminal web assembly	biological_process	cellular component organization or biogenesis	1	369	2	11085	0.5	0.0654712	0.199478
GO:1902990	mitotic telomere maintenance via semi-conservative replication	biological_process	biological regulation	1	369	2	11085	0.5	0.0654712	0.199478
GO:1903307	positive regulation of regulated secretory pathway	biological_process	biological regulation	1	369	2	11085	0.5	0.0654712	0.199478
GO:1903428	positive regulation of reactive oxygen species biosynthetic process	biological_process	biological regulation	1	369	2	11085	0.5	0.0654712	0.199478
GO:1903573	negative regulation of response to endoplasmic reticulum stress	biological_process	cellular process	1	369	2	11085	0.5	0.0654712	0.199478
GO:1903765	negative regulation of potassium ion export across plasma membrane	biological_process	biological regulation	1	369	2	11085	0.5	0.0654712	0.199478
GO:1903997	positive regulation of non-membrane spanning protein tyrosine kinase activity	biological_process	biological regulation	1	369	2	11085	0.5	0.0654712	0.199478
GO:1904151	positive regulation of microglial cell mediated cytotoxicity	biological_process	biological regulation	1	369	2	11085	0.5	0.0654712	0.199478
GO:1904385	cellular response to angiotensin	biological_process	cellular process	1	369	2	11085	0.5	0.0654712	0.199478
GO:1904823	purine nucleobase transmembrane transport	biological_process	localization	1	369	2	11085	0.5	0.0654712	0.199478
GO:1904861	excitatory synapse assembly	biological_process	cellular component organization or biogenesis	1	369	2	11085	0.5	0.0654712	0.199478
GO:1904954	canonical Wnt signaling pathway involved in midbrain dopaminergic neuron differentiation	biological_process	biological regulation	1	369	2	11085	0.5	0.0654712	0.199478
GO:1904999	positive regulation of leukocyte adhesion to arterial endothelial cell	biological_process	biological adhesion	1	369	2	11085	0.5	0.0654712	0.199478
GO:1990036	calcium ion import into sarcoplasmic reticulum	biological_process	localization	1	369	2	11085	0.5	0.0654712	0.199478
GO:2000821	regulation of grooming behavior	biological_process	behavior	1	369	2	11085	0.5	0.0654712	0.199478
GO:2001046	positive regulation of integrin-mediated signaling pathway	biological_process	biological regulation	1	369	2	11085	0.5	0.0654712	0.199478
GO:0002040	sprouting angiogenesis	biological_process	developmental process	2	369	13	11085	0.153846	0.0676705	0.20367
GO:0030593	neutrophil chemotaxis	biological_process	immune system process	2	369	13	11085	0.153846	0.0676705	0.20367
GO:0045648	positive regulation of erythrocyte differentiation	biological_process	biological regulation	2	369	13	11085	0.153846	0.0676705	0.20367
GO:0050853	B cell receptor signaling pathway	biological_process	biological regulation	2	369	13	11085	0.153846	0.0676705	0.20367
GO:0055072	iron ion homeostasis	biological_process	biological regulation	2	369	13	11085	0.153846	0.0676705	0.20367
GO:0050729	positive regulation of inflammatory response	biological_process	positive regulation of biological process	3	369	30	11085	0.1	0.0766423	0.228444
GO:0050804	modulation of chemical synaptic transmission	biological_process	biological regulation	3	369	30	11085	0.1	0.0766423	0.228444
GO:0030041	actin filament polymerization	biological_process	cellular component organization or biogenesis	2	369	14	11085	0.142857	0.0772602	0.228444
GO:0060291	long-term synaptic potentiation	biological_process	biological regulation	2	369	14	11085	0.142857	0.0772602	0.228444
GO:0030855	epithelial cell differentiation	biological_process	cellular process	3	369	31	11085	0.0967742	0.0828515	0.228444
GO:0120162	positive regulation of cold-induced thermogenesis	biological_process	metabolic process	3	369	31	11085	0.0967742	0.0828515	0.228444
GO:0008360	regulation of cell shape	biological_process	biological regulation	4	369	50	11085	0.08	0.0841762	0.228444
GO:0071222	cellular response to lipopolysaccharide	biological_process	multi-organism process	4	369	50	11085	0.08	0.0841762	0.228444
GO:0006471	protein ADP-ribosylation	biological_process	cellular process	2	369	15	11085	0.133333	0.0872451	0.228444
GO:0032715	negative regulation of interleukin-6 production	biological_process	biological regulation	2	369	15	11085	0.133333	0.0872451	0.228444
GO:0042157	lipoprotein metabolic process	biological_process	metabolic process	2	369	15	11085	0.133333	0.0872451	0.228444
GO:0045071	negative regulation of viral genome replication	biological_process	biological regulation	2	369	15	11085	0.133333	0.0872451	0.228444
GO:0051781	positive regulation of cell division	biological_process	positive regulation of biological process	2	369	15	11085	0.133333	0.0872451	0.228444
GO:0090307	mitotic spindle assembly	biological_process	cellular component organization or biogenesis	2	369	15	11085	0.133333	0.0872451	0.228444
GO:0043085	positive regulation of catalytic activity	biological_process	biological regulation	3	369	32	11085	0.09375	0.0892693	0.228444
GO:0006811	ion transport	biological_process	localization	17	369	358	11085	0.047486	0.0896956	0.228444
GO:0007596	blood coagulation	biological_process	biological regulation	3	369	33	11085	0.0909091	0.0958882	0.228444
GO:0000578	embryonic axis specification	biological_process	multicellular organismal process	1	369	3	11085	0.333333	0.0965857	0.228444
GO:0000729	DNA double-strand break processing	biological_process	cellular process	1	369	3	11085	0.333333	0.0965857	0.228444
GO:0002138	retinoic acid biosynthetic process	biological_process	biological regulation	1	369	3	11085	0.333333	0.0965857	0.228444
GO:0002385	mucosal immune response	biological_process	immune system process	1	369	3	11085	0.333333	0.0965857	0.228444
GO:0006069	ethanol oxidation	biological_process	cellular process	1	369	3	11085	0.333333	0.0965857	0.228444
GO:0006082	organic acid metabolic process	biological_process	cellular process	1	369	3	11085	0.333333	0.0965857	0.228444
GO:0006772	thiamine metabolic process	biological_process	metabolic process	1	369	3	11085	0.333333	0.0965857	0.228444
GO:0006778	porphyrin-containing compound metabolic process	biological_process	cellular process	1	369	3	11085	0.333333	0.0965857	0.228444
GO:0006828	manganese ion transport	biological_process	localization	1	369	3	11085	0.333333	0.0965857	0.228444
GO:0006873	cellular ion homeostasis	biological_process	biological regulation	1	369	3	11085	0.333333	0.0965857	0.228444
GO:0006942	regulation of striated muscle contraction	biological_process	biological regulation	1	369	3	11085	0.333333	0.0965857	0.228444
GO:0010389	regulation of G2/M transition of mitotic cell cycle	biological_process	biological regulation	1	369	3	11085	0.333333	0.0965857	0.228444
GO:0010453	regulation of cell fate commitment	biological_process	biological regulation	1	369	3	11085	0.333333	0.0965857	0.228444
GO:0010829	negative regulation of glucose transmembrane transport	biological_process	biological regulation	1	369	3	11085	0.333333	0.0965857	0.228444
GO:0010890	positive regulation of sequestering of triglyceride	biological_process	biological regulation	1	369	3	11085	0.333333	0.0965857	0.228444
GO:0010936	negative regulation of macrophage cytokine production	biological_process	biological regulation	1	369	3	11085	0.333333	0.0965857	0.228444
GO:0010994	free ubiquitin chain polymerization	biological_process	biological regulation	1	369	3	11085	0.333333	0.0965857	0.228444
GO:0010998	regulation of translational initiation by eIF2 alpha phosphorylation	biological_process	biological regulation	1	369	3	11085	0.333333	0.0965857	0.228444
GO:0014823	response to activity	biological_process	response to stimulus	1	369	3	11085	0.333333	0.0965857	0.228444
GO:0015889	cobalamin transport	biological_process	localization	1	369	3	11085	0.333333	0.0965857	0.228444
GO:0018206	peptidyl-methionine modification	biological_process	metabolic process	1	369	3	11085	0.333333	0.0965857	0.228444
GO:0021797	forebrain anterior/posterior pattern specification	biological_process	developmental process	1	369	3	11085	0.333333	0.0965857	0.228444
GO:0022037	metencephalon development	biological_process	multicellular organismal process	1	369	3	11085	0.333333	0.0965857	0.228444
GO:0023035	CD40 signaling pathway	biological_process	regulation of biological process	1	369	3	11085	0.333333	0.0965857	0.228444
GO:0030223	neutrophil differentiation	biological_process	cellular process	1	369	3	11085	0.333333	0.0965857	0.228444
GO:0030239	myofibril assembly	biological_process	cellular component organization or biogenesis	1	369	3	11085	0.333333	0.0965857	0.228444
GO:0030263	apoptotic chromosome condensation	biological_process	cellular component organization or biogenesis	1	369	3	11085	0.333333	0.0965857	0.228444
GO:0030579	ubiquitin-dependent SMAD protein catabolic process	biological_process	biological regulation	1	369	3	11085	0.333333	0.0965857	0.228444
GO:0030850	prostate gland development	biological_process	reproductive process	1	369	3	11085	0.333333	0.0965857	0.228444
GO:0031062	positive regulation of histone methylation	biological_process	biological regulation	1	369	3	11085	0.333333	0.0965857	0.228444
GO:0031536	positive regulation of exit from mitosis	biological_process	cellular process	1	369	3	11085	0.333333	0.0965857	0.228444
GO:0031630	regulation of synaptic vesicle fusion to presynaptic active zone membrane	biological_process	localization	1	369	3	11085	0.333333	0.0965857	0.228444
GO:0031665	negative regulation of lipopolysaccharide-mediated signaling pathway	biological_process	biological regulation	1	369	3	11085	0.333333	0.0965857	0.228444
GO:0031915	positive regulation of synaptic plasticity	biological_process	cellular process	1	369	3	11085	0.333333	0.0965857	0.228444
GO:0032225	regulation of synaptic transmission, dopaminergic	biological_process	cellular process	1	369	3	11085	0.333333	0.0965857	0.228444
GO:0032532	regulation of microvillus length	biological_process	biological regulation	1	369	3	11085	0.333333	0.0965857	0.228444
GO:0032609	interferon-gamma production	biological_process	multicellular organismal process	1	369	3	11085	0.333333	0.0965857	0.228444
GO:0032680	regulation of tumor necrosis factor production	biological_process	biological regulation	1	369	3	11085	0.333333	0.0965857	0.228444
GO:0032717	negative regulation of interleukin-8 production	biological_process	multicellular organismal process	1	369	3	11085	0.333333	0.0965857	0.228444
GO:0033157	regulation of intracellular protein transport	biological_process	biological regulation	1	369	3	11085	0.333333	0.0965857	0.228444
GO:0033262	regulation of nuclear cell cycle DNA replication	biological_process	metabolic process	1	369	3	11085	0.333333	0.0965857	0.228444
GO:0034384	high-density lipoprotein particle clearance	biological_process	biological regulation	1	369	3	11085	0.333333	0.0965857	0.228444
GO:0035634	response to stilbenoid	biological_process	response to stimulus	1	369	3	11085	0.333333	0.0965857	0.228444
GO:0035744	T-helper 1 cell cytokine production	biological_process	immune system process	1	369	3	11085	0.333333	0.0965857	0.228444
GO:0038171	cannabinoid signaling pathway	biological_process	regulation of biological process	1	369	3	11085	0.333333	0.0965857	0.228444
GO:0042089	cytokine biosynthetic process	biological_process	metabolic process	1	369	3	11085	0.333333	0.0965857	0.228444
GO:0042743	hydrogen peroxide metabolic process	biological_process	cellular process	1	369	3	11085	0.333333	0.0965857	0.228444
GO:0043249	erythrocyte maturation	biological_process	biological regulation	1	369	3	11085	0.333333	0.0965857	0.228444
GO:0043504	mitochondrial DNA repair	biological_process	cellular component organization or biogenesis	1	369	3	11085	0.333333	0.0965857	0.228444
GO:0043620	regulation of DNA-templated transcription in response to stress	biological_process	biological regulation	1	369	3	11085	0.333333	0.0965857	0.228444
GO:0045409	negative regulation of interleukin-6 biosynthetic process	biological_process	biological regulation	1	369	3	11085	0.333333	0.0965857	0.228444
GO:0045920	negative regulation of exocytosis	biological_process	biological regulation	1	369	3	11085	0.333333	0.0965857	0.228444
GO:0046322	negative regulation of fatty acid oxidation	biological_process	biological regulation	1	369	3	11085	0.333333	0.0965857	0.228444
GO:0046602	regulation of mitotic centrosome separation	biological_process	biological regulation	1	369	3	11085	0.333333	0.0965857	0.228444
GO:0048525	negative regulation of viral process	biological_process	biological regulation	1	369	3	11085	0.333333	0.0965857	0.228444
GO:0048699	generation of neurons	biological_process	developmental process	1	369	3	11085	0.333333	0.0965857	0.228444
GO:0048808	male genitalia morphogenesis	biological_process	developmental process	1	369	3	11085	0.333333	0.0965857	0.228444
GO:0050912	detection of chemical stimulus involved in sensory perception of taste	biological_process	multicellular organismal process	1	369	3	11085	0.333333	0.0965857	0.228444
GO:0050994	regulation of lipid catabolic process	biological_process	metabolic process	1	369	3	11085	0.333333	0.0965857	0.228444
GO:0050996	positive regulation of lipid catabolic process	biological_process	metabolic process	1	369	3	11085	0.333333	0.0965857	0.228444
GO:0051023	regulation of immunoglobulin secretion	biological_process	biological regulation	1	369	3	11085	0.333333	0.0965857	0.228444
GO:0051055	negative regulation of lipid biosynthetic process	biological_process	biological regulation	1	369	3	11085	0.333333	0.0965857	0.228444
GO:0051101	regulation of DNA binding	biological_process	biological regulation	1	369	3	11085	0.333333	0.0965857	0.228444
GO:0060018	astrocyte fate commitment	biological_process	cellular process	1	369	3	11085	0.333333	0.0965857	0.228444
GO:0060157	urinary bladder development	biological_process	developmental process	1	369	3	11085	0.333333	0.0965857	0.228444
GO:0060442	branching involved in prostate gland morphogenesis	biological_process	reproductive process	1	369	3	11085	0.333333	0.0965857	0.228444
GO:0060662	salivary gland cavitation	biological_process	developmental process	1	369	3	11085	0.333333	0.0965857	0.228444
GO:0061041	regulation of wound healing	biological_process	biological regulation	1	369	3	11085	0.333333	0.0965857	0.228444
GO:0070252	actin-mediated cell contraction	biological_process	cellular process	1	369	3	11085	0.333333	0.0965857	0.228444
GO:0071372	cellular response to follicle-stimulating hormone stimulus	biological_process	response to stimulus	1	369	3	11085	0.333333	0.0965857	0.228444
GO:0072577	endothelial cell apoptotic process	biological_process	cellular process	1	369	3	11085	0.333333	0.0965857	0.228444
GO:0086010	membrane depolarization during action potential	biological_process	biological regulation	1	369	3	11085	0.333333	0.0965857	0.228444
GO:0086011	membrane repolarization during action potential	biological_process	biological regulation	1	369	3	11085	0.333333	0.0965857	0.228444
GO:0086013	membrane repolarization during cardiac muscle cell action potential	biological_process	biological regulation	1	369	3	11085	0.333333	0.0965857	0.228444
GO:0090207	regulation of triglyceride metabolic process	biological_process	biological regulation	1	369	3	11085	0.333333	0.0965857	0.228444
GO:0090281	negative regulation of calcium ion import	biological_process	biological regulation	1	369	3	11085	0.333333	0.0965857	0.228444
GO:0090527	actin filament reorganization	biological_process	cellular component organization or biogenesis	1	369	3	11085	0.333333	0.0965857	0.228444
GO:0098700	neurotransmitter loading into synaptic vesicle	biological_process	localization	1	369	3	11085	0.333333	0.0965857	0.228444
[truncated: 731 more rows]

## Sheet: supplementary table 5
#up-regilated KEGG enrichment
[truncated: 21 more rows]

## Sheet: supplementary table 6
#down-regilated KEGG enrichment
[truncated: 275 more rows]

## Sheet: supplementary table 7
#WGCNA derived GO-BP enrichment
[truncated: 26 more rows]

## Sheet: supplementary table 8
#WGCNA derived KEGG enrichment
[truncated: 26 more rows]

## Sheet: supplementary table 9
#differential expressed miRNAs
[truncated: 240 more rows]

[truncated: 1 more sheets: supplementary table 10]
